# Supplementary material for: NAT10: An RNA cytidine transferase regulates fatty acid metabolism in cancer cells
Source: Clin Transl Med. 2022 Sep 23;12(9):e1045. doi: 10.1002/ctm2.1045 (PMC9505754; doi:10.1002/ctm2.1045)
Supplement: Supplementary file 2 — Table S1 [file CTM2-12-e1045-s001.xls]

KEGGID	Description	GeneRatio	BgRatio	pvalue	padj	geneID	geneName	keggID	Count
hsa01212	Fatty acid metabolism	9/299	44/5068	0.000869532608086819	0.16007508995844	ENSG00000170522/ENSG00000099194/ENSG00000151726/ENSG00000075239/ENSG00000123983/ENSG00000117054/ENSG00000068366/ENSG00000149084/ENSG00000196177	ELOVL6/SCD/ACSL1/ACAT1/ACSL3/ACADM/ACSL4/HSD17B12/ACADSB	hsa:79071/hsa:6319/hsa:2180/hsa:38/hsa:2181/hsa:34/hsa:2182/hsa:51144/hsa:36	9
hsa00640	Propanoate metabolism	7/299	29/5068	0.00117271128174682	0.16007508995844	ENSG00000093144/ENSG00000075239/ENSG00000091140/ENSG00000117054/ENSG00000146085/ENSG00000172340/ENSG00000136143	ECHDC1/ACAT1/DLD/ACADM/MUT/SUCLG2/SUCLA2	hsa:55862/hsa:38/hsa:1738/hsa:34/hsa:4594/hsa:8801/hsa:8803	7
hsa04520	Adherens junction	11/299	69/5068	0.00210923859527402	0.191940712169936	ENSG00000106299/ENSG00000141646/ENSG00000177707/ENSG00000019549/ENSG00000163513/ENSG00000176105/ENSG00000151422/ENSG00000095637/ENSG00000175387/ENSG00000117155/ENSG00000087095	WASL/SMAD4/NECTIN3/SNAI2/TGFBR2/YES1/FER/SORBS1/SMAD2/SSX2IP/NLK	hsa:8976/hsa:4089/hsa:25945/hsa:6591/hsa:7048/hsa:7525/hsa:2241/hsa:10580/hsa:4087/hsa:117178/hsa:51701	11
hsa04216	Ferroptosis	7/299	36/5068	0.00439620347576957	0.300040887221273	ENSG00000151012/ENSG00000138821/ENSG00000151726/ENSG00000123983/ENSG00000068366/ENSG00000101460/ENSG00000001084	SLC7A11/SLC39A8/ACSL1/ACSL3/ACSL4/MAP1LC3A/GCLC	hsa:23657/hsa:64116/hsa:2180/hsa:2181/hsa:2182/hsa:84557/hsa:2729	7
hsa04022	cGMP-PKG signaling pathway	14/299	119/5068	0.00976529773319603	0.517702332581944	ENSG00000213639/ENSG00000115966/ENSG00000183023/ENSG00000171132/ENSG00000121361/ENSG00000127955/ENSG00000143153/ENSG00000116741/ENSG00000081189/ENSG00000070961/ENSG00000118260/ENSG00000058272/ENSG00000101333/ENSG00000186298	PPP1CB/ATF2/SLC8A1/PRKCE/KCNJ8/GNAI1/ATP1B1/RGS2/MEF2C/ATP2B1/CREB1/PPP1R12A/PLCB4/PPP1CC	hsa:5500/hsa:1386/hsa:6546/hsa:5581/hsa:3764/hsa:2770/hsa:481/hsa:5997/hsa:4208/hsa:490/hsa:1385/hsa:4659/hsa:5332/hsa:5501	14
hsa00071	Fatty acid degradation	6/299	34/5068	0.0132744187841524	0.517702332581944	ENSG00000151726/ENSG00000075239/ENSG00000123983/ENSG00000117054/ENSG00000068366/ENSG00000196177	ACSL1/ACAT1/ACSL3/ACADM/ACSL4/ACADSB	hsa:2180/hsa:38/hsa:2181/hsa:34/hsa:2182/hsa:36	6
hsa04978	Mineral absorption	6/299	34/5068	0.0132744187841524	0.517702332581944	ENSG00000183023/ENSG00000169715/ENSG00000143153/ENSG00000070961/ENSG00000119121/ENSG00000071967	SLC8A1/MT1E/ATP1B1/ATP2B1/TRPM6/CYBRD1	hsa:6546/hsa:4493/hsa:481/hsa:490/hsa:140803/hsa:79901	6
hsa04110	Cell cycle	13/299	116/5068	0.0183208698813834	0.566953683676785	ENSG00000079335/ENSG00000115947/ENSG00000006634/ENSG00000101972/ENSG00000141646/ENSG00000134480/ENSG00000196591/ENSG00000135336/ENSG00000139687/ENSG00000108055/ENSG00000175387/ENSG00000103479/ENSG00000170312	CDC14A/ORC4/DBF4/STAG2/SMAD4/CCNH/HDAC2/ORC3/RB1/SMC3/SMAD2/RBL2/CDK1	hsa:8556/hsa:5000/hsa:10926/hsa:10735/hsa:4089/hsa:902/hsa:3066/hsa:23595/hsa:5925/hsa:9126/hsa:4087/hsa:5934/hsa:983	13
hsa03320	PPAR signaling pathway	7/299	49/5068	0.0235376092672035	0.566953683676785	ENSG00000099194/ENSG00000151726/ENSG00000123983/ENSG00000117054/ENSG00000068366/ENSG00000095637/ENSG00000170323	SCD/ACSL1/ACSL3/ACADM/ACSL4/SORBS1/FABP4	hsa:6319/hsa:2180/hsa:2181/hsa:34/hsa:2182/hsa:10580/hsa:2167	7
hsa00061	Fatty acid biosynthesis	3/299	11/5068	0.0235400807460526	0.566953683676785	ENSG00000151726/ENSG00000123983/ENSG00000068366	ACSL1/ACSL3/ACSL4	hsa:2180/hsa:2181/hsa:2182	3
hsa04218	Cellular senescence	14/299	133/5068	0.0241157761608251	0.566953683676785	ENSG00000152518/ENSG00000185650/ENSG00000213639/ENSG00000104320/ENSG00000115008/ENSG00000163513/ENSG00000139687/ENSG00000121879/ENSG00000171862/ENSG00000186298/ENSG00000175387/ENSG00000103479/ENSG00000020922/ENSG00000170312	ZFP36L2/ZFP36L1/PPP1CB/NBN/IL1A/TGFBR2/RB1/PIK3CA/PTEN/PPP1CC/SMAD2/RBL2/MRE11/CDK1	hsa:678/hsa:677/hsa:5500/hsa:4683/hsa:3552/hsa:7048/hsa:5925/hsa:5290/hsa:5728/hsa:5501/hsa:4087/hsa:5934/hsa:4361/hsa:983	14
hsa00900	Terpenoid backbone biosynthesis	4/299	20/5068	0.0271531838072527	0.566953683676785	ENSG00000075239/ENSG00000067064/ENSG00000112972/ENSG00000084073	ACAT1/IDI1/HMGCS1/ZMPSTE24	hsa:38/hsa:3422/hsa:3157/hsa:10269	4
hsa04940	Type I diabetes mellitus	3/299	12/5068	0.0300442665486224	0.566953683676785	ENSG00000117560/ENSG00000115008/ENSG00000109472	FASLG/IL1A/CPE	hsa:356/hsa:3552/hsa:1363	3
hsa04728	Dopaminergic synapse	11/299	99/5068	0.0304162909924817	0.566953683676785	ENSG00000213639/ENSG00000115966/ENSG00000170345/ENSG00000127955/ENSG00000066027/ENSG00000118260/ENSG00000078304/ENSG00000101333/ENSG00000133794/ENSG00000186298/ENSG00000170759	PPP1CB/ATF2/FOS/GNAI1/PPP2R5A/CREB1/PPP2R5C/PLCB4/ARNTL/PPP1CC/KIF5B	hsa:5500/hsa:1386/hsa:2353/hsa:2770/hsa:5525/hsa:1385/hsa:5527/hsa:5332/hsa:406/hsa:5501/hsa:3799	11
hsa04150	mTOR signaling pathway	13/299	126/5068	0.0336455487782567	0.566953683676785	ENSG00000118515/ENSG00000168209/ENSG00000164654/ENSG00000155792/ENSG00000164327/ENSG00000108443/ENSG00000177189/ENSG00000164930/ENSG00000134324/ENSG00000121879/ENSG00000171862/ENSG00000116954/ENSG00000100485	SGK1/DDIT4/MIOS/DEPTOR/RICTOR/RPS6KB1/RPS6KA3/FZD6/LPIN1/PIK3CA/PTEN/RRAGC/SOS2	hsa:6446/hsa:54541/hsa:54468/hsa:64798/hsa:253260/hsa:6198/hsa:6197/hsa:8323/hsa:23175/hsa:5290/hsa:5728/hsa:64121/hsa:6655	13
hsa00280	Valine, leucine and isoleucine degradation	6/299	42/5068	0.0349671824979519	0.566953683676785	ENSG00000075239/ENSG00000091140/ENSG00000117054/ENSG00000146085/ENSG00000196177/ENSG00000112972	ACAT1/DLD/ACADM/MUT/ACADSB/HMGCS1	hsa:38/hsa:1738/hsa:34/hsa:4594/hsa:36/hsa:3157	6
hsa04068	FoxO signaling pathway	12/299	114/5068	0.0353048081410452	0.566953683676785	ENSG00000118515/ENSG00000138764/ENSG00000117560/ENSG00000141646/ENSG00000142731/ENSG00000163513/ENSG00000121879/ENSG00000171862/ENSG00000175387/ENSG00000103479/ENSG00000100485/ENSG00000087095	SGK1/CCNG2/FASLG/SMAD4/PLK4/TGFBR2/PIK3CA/PTEN/SMAD2/RBL2/SOS2/NLK	hsa:6446/hsa:901/hsa:356/hsa:4089/hsa:10733/hsa:7048/hsa:5290/hsa:5728/hsa:4087/hsa:5934/hsa:6655/hsa:51701	12
hsa04931	Insulin resistance	10/299	92/5068	0.0432795688549615	0.643020359817645	ENSG00000109819/ENSG00000213639/ENSG00000171132/ENSG00000108443/ENSG00000118260/ENSG00000177189/ENSG00000121879/ENSG00000171862/ENSG00000186298/ENSG00000147162	PPARGC1A/PPP1CB/PRKCE/RPS6KB1/CREB1/RPS6KA3/PIK3CA/PTEN/PPP1CC/OGT	hsa:10891/hsa:5500/hsa:5581/hsa:6198/hsa:1385/hsa:6197/hsa:5290/hsa:5728/hsa:5501/hsa:8473	10
hsa03015	mRNA surveillance pathway	9/299	81/5068	0.0477029173115569	0.643020359817645	ENSG00000213639/ENSG00000125351/ENSG00000066027/ENSG00000101104/ENSG00000090060/ENSG00000078304/ENSG00000151846/ENSG00000165494/ENSG00000186298	PPP1CB/UPF3B/PPP2R5A/PABPC1L/PAPOLA/PPP2R5C/PABPC3/PCF11/PPP1CC	hsa:5500/hsa:65109/hsa:5525/hsa:80336/hsa:10914/hsa:5527/hsa:5042/hsa:51585/hsa:5501	9
hsa04390	Hippo signaling pathway	13/299	133/5068	0.0488154919357172	0.643020359817645	ENSG00000213639/ENSG00000072415/ENSG00000109321/ENSG00000150672/ENSG00000141646/ENSG00000019549/ENSG00000163513/ENSG00000164930/ENSG00000075711/ENSG00000125845/ENSG00000186298/ENSG00000175387/ENSG00000110330	PPP1CB/MPP5/AREG/DLG2/SMAD4/SNAI2/TGFBR2/FZD6/DLG1/BMP2/PPP1CC/SMAD2/BIRC2	hsa:5500/hsa:64398/hsa:374/hsa:1740/hsa:4089/hsa:6591/hsa:7048/hsa:8323/hsa:1739/hsa:650/hsa:5501/hsa:4087/hsa:329	13
hsa04371	Apelin signaling pathway	11/299	107/5068	0.0494631046013573	0.643020359817645	ENSG00000118785/ENSG00000109819/ENSG00000183023/ENSG00000171132/ENSG00000127955/ENSG00000081189/ENSG00000141646/ENSG00000108443/ENSG00000101333/ENSG00000120738/ENSG00000175387	SPP1/PPARGC1A/SLC8A1/PRKCE/GNAI1/MEF2C/SMAD4/RPS6KB1/PLCB4/EGR1/SMAD2	hsa:6696/hsa:10891/hsa:6546/hsa:5581/hsa:2770/hsa:4208/hsa:4089/hsa:6198/hsa:5332/hsa:1958/hsa:4087	11
hsa04261	Adrenergic signaling in cardiomyocytes	11/299	109/5068	0.0552628324309965	0.660381125406978	ENSG00000213639/ENSG00000115966/ENSG00000183023/ENSG00000127955/ENSG00000143153/ENSG00000066027/ENSG00000070961/ENSG00000118260/ENSG00000078304/ENSG00000101333/ENSG00000186298	PPP1CB/ATF2/SLC8A1/GNAI1/ATP1B1/PPP2R5A/ATP2B1/CREB1/PPP2R5C/PLCB4/PPP1CC	hsa:5500/hsa:1386/hsa:6546/hsa:2770/hsa:481/hsa:5525/hsa:490/hsa:1385/hsa:5527/hsa:5332/hsa:5501	11
hsa01524	Platinum drug resistance	7/299	59/5068	0.0569244248104355	0.660381125406978	ENSG00000120868/ENSG00000117560/ENSG00000077097/ENSG00000023445/ENSG00000121879/ENSG00000110330/ENSG00000009413	APAF1/FASLG/TOP2B/BIRC3/PIK3CA/BIRC2/REV3L	hsa:317/hsa:356/hsa:7155/hsa:330/hsa:5290/hsa:329/hsa:5980	7
hsa03440	Homologous recombination	5/299	36/5068	0.0580554835522618	0.660381125406978	ENSG00000163322/ENSG00000104320/ENSG00000163781/ENSG00000197299/ENSG00000020922	ABRAXAS1/NBN/TOPBP1/BLM/MRE11	hsa:84142/hsa:4683/hsa:11073/hsa:641/hsa:4361	5
hsa05205	Proteoglycans in cancer	15/299	166/5068	0.0638402113244771	0.685665547587454	ENSG00000213639/ENSG00000150593/ENSG00000105974/ENSG00000100644/ENSG00000117560/ENSG00000108443/ENSG00000058272/ENSG00000169398/ENSG00000164930/ENSG00000166225/ENSG00000121879/ENSG00000186298/ENSG00000175387/ENSG00000100485/ENSG00000109458	PPP1CB/PDCD4/CAV1/HIF1A/FASLG/RPS6KB1/PPP1R12A/PTK2/FZD6/FRS2/PIK3CA/PPP1CC/SMAD2/SOS2/GAB1	hsa:5500/hsa:27250/hsa:857/hsa:3091/hsa:356/hsa:6198/hsa:4659/hsa:5747/hsa:8323/hsa:10818/hsa:5290/hsa:5501/hsa:4087/hsa:6655/hsa:2549	15
hsa04928	Parathyroid hormone synthesis, secretion and action	9/299	86/5068	0.0653014807226146	0.685665547587454	ENSG00000115966/ENSG00000170345/ENSG00000127955/ENSG00000184588/ENSG00000081189/ENSG00000118260/ENSG00000101333/ENSG00000120738/ENSG00000113448	ATF2/FOS/GNAI1/PDE4B/MEF2C/CREB1/PLCB4/EGR1/PDE4D	hsa:1386/hsa:2353/hsa:2770/hsa:5142/hsa:4208/hsa:1385/hsa:5332/hsa:1958/hsa:5144	9
hsa04960	Aldosterone-regulated sodium reabsorption	4/299	27/5068	0.0713850115360357	0.71608204283668	ENSG00000118515/ENSG00000143153/ENSG00000151623/ENSG00000121879	SGK1/ATP1B1/NR3C2/PIK3CA	hsa:6446/hsa:481/hsa:4306/hsa:5290	4
hsa04120	Ubiquitin mediated proteolysis	12/299	128/5068	0.0734443120858133	0.71608204283668	ENSG00000072422/ENSG00000108094/ENSG00000119048/ENSG00000108854/ENSG00000036257/ENSG00000023445/ENSG00000138641/ENSG00000104343/ENSG00000166266/ENSG00000110330/ENSG00000109670/ENSG00000033800	RHOBTB1/CUL2/UBE2B/SMURF2/CUL3/BIRC3/HERC3/UBE2W/CUL5/BIRC2/FBXW7/PIAS1	hsa:9886/hsa:8453/hsa:7320/hsa:64750/hsa:8452/hsa:330/hsa:8916/hsa:55284/hsa:8065/hsa:329/hsa:55294/hsa:8554	12
hsa04666	Fc gamma R-mediated phagocytosis	8/299	76/5068	0.077464360715544	0.729233464667017	ENSG00000116711/ENSG00000134215/ENSG00000006747/ENSG00000171132/ENSG00000106299/ENSG00000108443/ENSG00000134516/ENSG00000121879	PLA2G4A/VAV3/SCIN/PRKCE/WASL/RPS6KB1/DOCK2/PIK3CA	hsa:5321/hsa:10451/hsa:85477/hsa:5581/hsa:8976/hsa:6198/hsa:1794/hsa:5290	8
hsa05161	Hepatitis B	11/299	118/5068	0.0868846297934771	0.747862138337782	ENSG00000115966/ENSG00000170345/ENSG00000120868/ENSG00000117560/ENSG00000141646/ENSG00000118260/ENSG00000139687/ENSG00000166888/ENSG00000121879/ENSG00000171862/ENSG00000183735	ATF2/FOS/APAF1/FASLG/SMAD4/CREB1/RB1/STAT6/PIK3CA/PTEN/TBK1	hsa:1386/hsa:2353/hsa:317/hsa:356/hsa:4089/hsa:1385/hsa:5925/hsa:6778/hsa:5290/hsa:5728/hsa:29110	11
hsa04012	ErbB signaling pathway	8/299	78/5068	0.0872186914401124	0.747862138337782	ENSG00000157168/ENSG00000109321/ENSG00000108443/ENSG00000169398/ENSG00000121879/ENSG00000158092/ENSG00000100485/ENSG00000109458	NRG1/AREG/RPS6KB1/PTK2/PIK3CA/NCK1/SOS2/GAB1	hsa:3084/hsa:374/hsa:6198/hsa:5747/hsa:5290/hsa:4690/hsa:6655/hsa:2549	8
hsa04918	Thyroid hormone synthesis	6/299	53/5068	0.0898824962073218	0.747862138337782	ENSG00000115966/ENSG00000143153/ENSG00000118260/ENSG00000164294/ENSG00000101333/ENSG00000125482	ATF2/ATP1B1/CREB1/GPX8/PLCB4/TTF1	hsa:1386/hsa:481/hsa:1385/hsa:493869/hsa:5332/hsa:7270	6
hsa03013	RNA transport	13/299	148/5068	0.0957919963882915	0.747862138337782	ENSG00000125977/ENSG00000125351/ENSG00000116030/ENSG00000138750/ENSG00000101104/ENSG00000184575/ENSG00000156976/ENSG00000102081/ENSG00000114416/ENSG00000104408/ENSG00000151846/ENSG00000082898/ENSG00000092208	EIF2S2/UPF3B/SUMO1/NUP54/PABPC1L/XPOT/EIF4A2/FMR1/FXR1/EIF3E/PABPC3/XPO1/GEMIN2	hsa:8894/hsa:65109/hsa:7341/hsa:53371/hsa:80336/hsa:11260/hsa:1974/hsa:2332/hsa:8087/hsa:3646/hsa:5042/hsa:7514/hsa:8487	13
hsa00562	Inositol phosphate metabolism	7/299	67/5068	0.0980316570525383	0.747862138337782	ENSG00000139505/ENSG00000114805/ENSG00000101333/ENSG00000211456/ENSG00000121879/ENSG00000171862/ENSG00000151151	MTMR6/PLCH1/PLCB4/SACM1L/PIK3CA/PTEN/IPMK	hsa:9107/hsa:23007/hsa:5332/hsa:22908/hsa:5290/hsa:5728/hsa:253430	7
hsa05210	Colorectal cancer	8/299	81/5068	0.103132690182918	0.747862138337782	ENSG00000109321/ENSG00000170345/ENSG00000141646/ENSG00000108443/ENSG00000163513/ENSG00000121879/ENSG00000175387/ENSG00000100485	AREG/FOS/SMAD4/RPS6KB1/TGFBR2/PIK3CA/SMAD2/SOS2	hsa:374/hsa:2353/hsa:4089/hsa:6198/hsa:7048/hsa:5290/hsa:4087/hsa:6655	8
hsa04024	cAMP signaling pathway	12/299	136/5068	0.104059502874055	0.747862138337782	ENSG00000213639/ENSG00000134215/ENSG00000170345/ENSG00000127955/ENSG00000143153/ENSG00000184588/ENSG00000070961/ENSG00000118260/ENSG00000058272/ENSG00000121879/ENSG00000186298/ENSG00000113448	PPP1CB/VAV3/FOS/GNAI1/ATP1B1/PDE4B/ATP2B1/CREB1/PPP1R12A/PIK3CA/PPP1CC/PDE4D	hsa:5500/hsa:10451/hsa:2353/hsa:2770/hsa:481/hsa:5142/hsa:490/hsa:1385/hsa:4659/hsa:5290/hsa:5501/hsa:5144	12
hsa04925	Aldosterone synthesis and secretion	7/299	68/5068	0.104084839235512	0.747862138337782	ENSG00000115825/ENSG00000115966/ENSG00000171132/ENSG00000143153/ENSG00000070961/ENSG00000118260/ENSG00000101333	PRKD3/ATF2/PRKCE/ATP1B1/ATP2B1/CREB1/PLCB4	hsa:23683/hsa:1386/hsa:5581/hsa:481/hsa:490/hsa:1385/hsa:5332	7
hsa04510	Focal adhesion	14/299	165/5068	0.106649047045505	0.747862138337782	ENSG00000118785/ENSG00000213639/ENSG00000134215/ENSG00000105974/ENSG00000213949/ENSG00000058272/ENSG00000169398/ENSG00000169231/ENSG00000023445/ENSG00000121879/ENSG00000171862/ENSG00000186298/ENSG00000100485/ENSG00000110330	SPP1/PPP1CB/VAV3/CAV1/ITGA1/PPP1R12A/PTK2/THBS3/BIRC3/PIK3CA/PTEN/PPP1CC/SOS2/BIRC2	hsa:6696/hsa:5500/hsa:10451/hsa:857/hsa:3672/hsa:4659/hsa:5747/hsa:7059/hsa:330/hsa:5290/hsa:5728/hsa:5501/hsa:6655/hsa:329	14
hsa00260	Glycine, serine and threonine metabolism	4/299	31/5068	0.106837448333969	0.747862138337782	ENSG00000135069/ENSG00000116761/ENSG00000171766/ENSG00000091140	PSAT1/CTH/GATM/DLD	hsa:29968/hsa:1491/hsa:2628/hsa:1738	4
hsa01040	Biosynthesis of unsaturated fatty acids	3/299	20/5068	0.110326589765151	0.752978975147154	ENSG00000170522/ENSG00000099194/ENSG00000149084	ELOVL6/SCD/HSD17B12	hsa:79071/hsa:6319/hsa:51144	3
hsa05165	Human papillomavirus infection	21/299	272/5068	0.121441114865573	0.808620106300032	ENSG00000118785/ENSG00000072415/ENSG00000150672/ENSG00000213949/ENSG00000117560/ENSG00000066027/ENSG00000108443/ENSG00000118260/ENSG00000196591/ENSG00000078304/ENSG00000139687/ENSG00000169398/ENSG00000164930/ENSG00000075711/ENSG00000169231/ENSG00000048052/ENSG00000121879/ENSG00000171862/ENSG00000103479/ENSG00000183735/ENSG00000100485	SPP1/MPP5/DLG2/ITGA1/FASLG/PPP2R5A/RPS6KB1/CREB1/HDAC2/PPP2R5C/RB1/PTK2/FZD6/DLG1/THBS3/HDAC9/PIK3CA/PTEN/RBL2/TBK1/SOS2	hsa:6696/hsa:64398/hsa:1740/hsa:3672/hsa:356/hsa:5525/hsa:6198/hsa:1385/hsa:3066/hsa:5527/hsa:5925/hsa:5747/hsa:8323/hsa:1739/hsa:7059/hsa:9734/hsa:5290/hsa:5728/hsa:5934/hsa:29110/hsa:6655	21
hsa05031	Amphetamine addiction	5/299	46/5068	0.132275017390706	0.841743288621836	ENSG00000213639/ENSG00000115966/ENSG00000170345/ENSG00000118260/ENSG00000186298	PPP1CB/ATF2/FOS/CREB1/PPP1CC	hsa:5500/hsa:1386/hsa:2353/hsa:1385/hsa:5501	5
hsa04933	AGE-RAGE signaling pathway in diabetic complications	8/299	86/5068	0.132992243103097	0.841743288621836	ENSG00000171132/ENSG00000141646/ENSG00000115008/ENSG00000163513/ENSG00000101333/ENSG00000120738/ENSG00000121879/ENSG00000175387	PRKCE/SMAD4/IL1A/TGFBR2/PLCB4/EGR1/PIK3CA/SMAD2	hsa:5581/hsa:4089/hsa:3552/hsa:7048/hsa:5332/hsa:1958/hsa:5290/hsa:4087	8
hsa04350	TGF-beta signaling pathway	7/299	74/5068	0.14445862386146	0.841743288621836	ENSG00000141646/ENSG00000108443/ENSG00000108854/ENSG00000163513/ENSG00000125845/ENSG00000113658/ENSG00000175387	SMAD4/RPS6KB1/SMURF2/TGFBR2/BMP2/SMAD5/SMAD2	hsa:4089/hsa:6198/hsa:64750/hsa:7048/hsa:650/hsa:4090/hsa:4087	7
hsa04974	Protein digestion and absorption	5/299	48/5068	0.150667256405869	0.841743288621836	ENSG00000134294/ENSG00000183023/ENSG00000143153/ENSG00000060718/ENSG00000196549	SLC38A2/SLC8A1/ATP1B1/COL11A1/MME	hsa:54407/hsa:6546/hsa:481/hsa:1301/hsa:4311	5
hsa04926	Relaxin signaling pathway	9/299	103/5068	0.152344040769898	0.841743288621836	ENSG00000115966/ENSG00000170345/ENSG00000127955/ENSG00000118260/ENSG00000163513/ENSG00000101333/ENSG00000121879/ENSG00000175387/ENSG00000100485	ATF2/FOS/GNAI1/CREB1/TGFBR2/PLCB4/PIK3CA/SMAD2/SOS2	hsa:1386/hsa:2353/hsa:2770/hsa:1385/hsa:7048/hsa:5332/hsa:5290/hsa:4087/hsa:6655	9
hsa03450	Non-homologous end-joining	2/299	12/5068	0.155134870266733	0.841743288621836	ENSG00000152422/ENSG00000020922	XRCC4/MRE11	hsa:7518/hsa:4361	2
hsa04614	Renin-angiotensin system	2/299	12/5068	0.155134870266733	0.841743288621836	ENSG00000182220/ENSG00000196549	ATP6AP2/MME	hsa:10159/hsa:4311	2
hsa03022	Basal transcription factors	4/299	37/5068	0.17166523352975	0.841743288621836	ENSG00000134480/ENSG00000020426/ENSG00000165417/ENSG00000064313	CCNH/MNAT1/GTF2A1/TAF2	hsa:902/hsa:4331/hsa:2957/hsa:6873	4
hsa04961	Endocrine and other factor-regulated calcium reabsorption	4/299	37/5068	0.17166523352975	0.841743288621836	ENSG00000183023/ENSG00000143153/ENSG00000070961/ENSG00000101333	SLC8A1/ATP1B1/ATP2B1/PLCB4	hsa:6546/hsa:481/hsa:490/hsa:5332	4
hsa04115	p53 signaling pathway	6/299	64/5068	0.174106897089222	0.841743288621836	ENSG00000138764/ENSG00000113328/ENSG00000120868/ENSG00000048392/ENSG00000171862/ENSG00000170312	CCNG2/CCNG1/APAF1/RRM2B/PTEN/CDK1	hsa:901/hsa:900/hsa:317/hsa:50484/hsa:5728/hsa:983	6
hsa05142	Chagas disease (American trypanosomiasis)	7/299	78/5068	0.174961274546593	0.841743288621836	ENSG00000170345/ENSG00000127955/ENSG00000117560/ENSG00000163513/ENSG00000101333/ENSG00000121879/ENSG00000175387	FOS/GNAI1/FASLG/TGFBR2/PLCB4/PIK3CA/SMAD2	hsa:2353/hsa:2770/hsa:356/hsa:7048/hsa:5332/hsa:5290/hsa:4087	7
hsa05203	Viral carcinogenesis	12/299	151/5068	0.178954737684106	0.841743288621836	ENSG00000115966/ENSG00000006747/ENSG00000114166/ENSG00000118260/ENSG00000196591/ENSG00000139687/ENSG00000075711/ENSG00000165417/ENSG00000048052/ENSG00000121879/ENSG00000103479/ENSG00000170312	ATF2/SCIN/KAT2B/CREB1/HDAC2/RB1/DLG1/GTF2A1/HDAC9/PIK3CA/RBL2/CDK1	hsa:1386/hsa:85477/hsa:8850/hsa:1385/hsa:3066/hsa:5925/hsa:1739/hsa:2957/hsa:9734/hsa:5290/hsa:5934/hsa:983	12
hsa00630	Glyoxylate and dicarboxylate metabolism	3/299	25/5068	0.180390157341087	0.841743288621836	ENSG00000075239/ENSG00000091140/ENSG00000146085	ACAT1/DLD/MUT	hsa:38/hsa:1738/hsa:4594	3
hsa04742	Taste transduction	3/299	25/5068	0.180390157341087	0.841743288621836	ENSG00000154678/ENSG00000151834/ENSG00000136531	PDE1C/GABRA2/SCN2A	hsa:5137/hsa:2555/hsa:6326	3
hsa04144	Endocytosis	16/299	213/5068	0.188765149959341	0.841743288621836	ENSG00000144566/ENSG00000205302/ENSG00000089006/ENSG00000105974/ENSG00000008256/ENSG00000106299/ENSG00000121966/ENSG00000136051/ENSG00000116489/ENSG00000108854/ENSG00000163513/ENSG00000133104/ENSG00000086065/ENSG00000170759/ENSG00000175387/ENSG00000129515	RAB5A/SNX2/SNX5/CAV1/CYTH3/WASL/CXCR4/WASHC4/CAPZA1/SMURF2/TGFBR2/SPART/CHMP5/KIF5B/SMAD2/SNX6	hsa:5868/hsa:6643/hsa:27131/hsa:857/hsa:9265/hsa:8976/hsa:7852/hsa:23325/hsa:829/hsa:64750/hsa:7048/hsa:23111/hsa:51510/hsa:3799/hsa:4087/hsa:58533	16
hsa05100	Bacterial invasion of epithelial cells	6/299	66/5068	0.192096646605806	0.841743288621836	ENSG00000138758/ENSG00000105974/ENSG00000106299/ENSG00000169398/ENSG00000121879/ENSG00000109458	SEPT11/CAV1/WASL/PTK2/PIK3CA/GAB1	hsa:55752/hsa:857/hsa:8976/hsa:5747/hsa:5290/hsa:2549	6
hsa00480	Glutathione metabolism	4/299	39/5068	0.195768040040969	0.841743288621836	ENSG00000128965/ENSG00000048392/ENSG00000164294/ENSG00000001084	CHAC1/RRM2B/GPX8/GCLC	hsa:79094/hsa:50484/hsa:493869/hsa:2729	4
hsa04662	B cell receptor signaling pathway	5/299	54/5068	0.2115086976991	0.841743288621836	ENSG00000134215/ENSG00000170345/ENSG00000105369/ENSG00000121879/ENSG00000100485	VAV3/FOS/CD79A/PIK3CA/SOS2	hsa:10451/hsa:2353/hsa:973/hsa:5290/hsa:6655	5
hsa04114	Oocyte meiosis	8/299	97/5068	0.211919216813757	0.841743288621836	ENSG00000213639/ENSG00000066027/ENSG00000078304/ENSG00000177189/ENSG00000113742/ENSG00000186298/ENSG00000108055/ENSG00000170312	PPP1CB/PPP2R5A/PPP2R5C/RPS6KA3/CPEB4/PPP1CC/SMC3/CDK1	hsa:5500/hsa:5525/hsa:5527/hsa:6197/hsa:80315/hsa:5501/hsa:9126/hsa:983	8
hsa04921	Oxytocin signaling pathway	9/299	112/5068	0.21411099206412	0.841743288621836	ENSG00000116711/ENSG00000213639/ENSG00000170345/ENSG00000127955/ENSG00000116741/ENSG00000081189/ENSG00000058272/ENSG00000101333/ENSG00000186298	PLA2G4A/PPP1CB/FOS/GNAI1/RGS2/MEF2C/PPP1R12A/PLCB4/PPP1CC	hsa:5321/hsa:5500/hsa:2353/hsa:2770/hsa:5997/hsa:4208/hsa:4659/hsa:5332/hsa:5501	9
hsa05222	Small cell lung cancer	7/299	83/5068	0.216573149098736	0.841743288621836	ENSG00000120868/ENSG00000139687/ENSG00000169398/ENSG00000023445/ENSG00000121879/ENSG00000171862/ENSG00000110330	APAF1/RB1/PTK2/BIRC3/PIK3CA/PTEN/BIRC2	hsa:317/hsa:5925/hsa:5747/hsa:330/hsa:5290/hsa:5728/hsa:329	7
hsa05212	Pancreatic cancer	6/299	69/5068	0.220325928825019	0.841743288621836	ENSG00000141646/ENSG00000108443/ENSG00000163513/ENSG00000139687/ENSG00000121879/ENSG00000175387	SMAD4/RPS6KB1/TGFBR2/RB1/PIK3CA/SMAD2	hsa:4089/hsa:6198/hsa:7048/hsa:5925/hsa:5290/hsa:4087	6
hsa05340	Primary immunodeficiency	2/299	15/5068	0.220498511389054	0.841743288621836	ENSG00000105369/ENSG00000133111	CD79A/RFXAP	hsa:973/hsa:5994	2
hsa04217	Necroptosis	9/299	113/5068	0.221529285960903	0.841743288621836	ENSG00000116711/ENSG00000117560/ENSG00000115008/ENSG00000166888/ENSG00000196262/ENSG00000087470/ENSG00000023445/ENSG00000086065/ENSG00000110330	PLA2G4A/FASLG/IL1A/STAT6/PPIA/DNM1L/BIRC3/CHMP5/BIRC2	hsa:5321/hsa:356/hsa:3552/hsa:6778/hsa:5478/hsa:10059/hsa:330/hsa:51510/hsa:329	9
hsa05231	Choline metabolism in cancer	7/299	84/5068	0.22530172591024	0.841743288621836	ENSG00000116711/ENSG00000100644/ENSG00000170345/ENSG00000106299/ENSG00000108443/ENSG00000121879/ENSG00000100485	PLA2G4A/HIF1A/FOS/WASL/RPS6KB1/PIK3CA/SOS2	hsa:5321/hsa:3091/hsa:2353/hsa:8976/hsa:6198/hsa:5290/hsa:6655	7
hsa04810	Regulation of actin cytoskeleton	13/299	174/5068	0.22571616855676	0.841743288621836	ENSG00000213639/ENSG00000134215/ENSG00000006747/ENSG00000061676/ENSG00000213949/ENSG00000106299/ENSG00000121966/ENSG00000205542/ENSG00000058272/ENSG00000169398/ENSG00000121879/ENSG00000186298/ENSG00000100485	PPP1CB/VAV3/SCIN/NCKAP1/ITGA1/WASL/CXCR4/TMSB4X/PPP1R12A/PTK2/PIK3CA/PPP1CC/SOS2	hsa:5500/hsa:10451/hsa:85477/hsa:10787/hsa:3672/hsa:8976/hsa:7852/hsa:7114/hsa:4659/hsa:5747/hsa:5290/hsa:5501/hsa:6655	13
hsa05226	Gastric cancer	9/299	114/5068	0.229045535129554	0.841743288621836	ENSG00000141646/ENSG00000108443/ENSG00000163513/ENSG00000139687/ENSG00000164930/ENSG00000121879/ENSG00000175387/ENSG00000100485/ENSG00000109458	SMAD4/RPS6KB1/TGFBR2/RB1/FZD6/PIK3CA/SMAD2/SOS2/GAB1	hsa:4089/hsa:6198/hsa:7048/hsa:5925/hsa:8323/hsa:5290/hsa:4087/hsa:6655/hsa:2549	9
hsa04659	Th17 cell differentiation	6/299	70/5068	0.230033098030346	0.841743288621836	ENSG00000100644/ENSG00000170345/ENSG00000141646/ENSG00000163513/ENSG00000166888/ENSG00000175387	HIF1A/FOS/SMAD4/TGFBR2/STAT6/SMAD2	hsa:3091/hsa:2353/hsa:4089/hsa:7048/hsa:6778/hsa:4087	6
hsa04660	T cell receptor signaling pathway	6/299	70/5068	0.230033098030346	0.841743288621836	ENSG00000134215/ENSG00000170345/ENSG00000075711/ENSG00000121879/ENSG00000158092/ENSG00000100485	VAV3/FOS/DLG1/PIK3CA/NCK1/SOS2	hsa:10451/hsa:2353/hsa:1739/hsa:5290/hsa:4690/hsa:6655	6
hsa04070	Phosphatidylinositol signaling system	7/299	85/5068	0.234151009056216	0.841743288621836	ENSG00000139505/ENSG00000145725/ENSG00000101333/ENSG00000211456/ENSG00000121879/ENSG00000171862/ENSG00000151151	MTMR6/PPIP5K2/PLCB4/SACM1L/PIK3CA/PTEN/IPMK	hsa:9107/hsa:23262/hsa:5332/hsa:22908/hsa:5290/hsa:5728/hsa:253430	7
hsa04621	NOD-like receptor signaling pathway	9/299	115/5068	0.236655851203425	0.841743288621836	ENSG00000265972/ENSG00000104312/ENSG00000101333/ENSG00000087470/ENSG00000163297/ENSG00000023445/ENSG00000163565/ENSG00000183735/ENSG00000110330	TXNIP/RIPK2/PLCB4/DNM1L/ANTXR2/BIRC3/IFI16/TBK1/BIRC2	hsa:10628/hsa:8767/hsa:5332/hsa:10059/hsa:118429/hsa:330/hsa:3428/hsa:29110/hsa:329	9
hsa01521	EGFR tyrosine kinase inhibitor resistance	6/299	71/5068	0.239874130374899	0.841743288621836	ENSG00000157168/ENSG00000108443/ENSG00000121879/ENSG00000171862/ENSG00000100485/ENSG00000109458	NRG1/RPS6KB1/PIK3CA/PTEN/SOS2/GAB1	hsa:3084/hsa:6198/hsa:5290/hsa:5728/hsa:6655/hsa:2549	6
hsa04146	Peroxisome	6/299	71/5068	0.239874130374899	0.841743288621836	ENSG00000151726/ENSG00000127980/ENSG00000123983/ENSG00000068366/ENSG00000197601/ENSG00000117528	ACSL1/PEX1/ACSL3/ACSL4/FAR1/ABCD3	hsa:2180/hsa:5189/hsa:2181/hsa:2182/hsa:84188/hsa:5825	6
hsa05220	Chronic myeloid leukemia	6/299	71/5068	0.239874130374899	0.841743288621836	ENSG00000141646/ENSG00000196591/ENSG00000163513/ENSG00000139687/ENSG00000121879/ENSG00000100485	SMAD4/HDAC2/TGFBR2/RB1/PIK3CA/SOS2	hsa:4089/hsa:3066/hsa:7048/hsa:5925/hsa:5290/hsa:6655	6
hsa04950	Maturity onset diabetes of the young	2/299	16/5068	0.242812355305299	0.841743288621836	ENSG00000164749/ENSG00000007372	HNF4G/PAX6	hsa:3174/hsa:5080	2
hsa00020	Citrate cycle (TCA cycle)	3/299	29/5068	0.242937517012898	0.841743288621836	ENSG00000091140/ENSG00000172340/ENSG00000136143	DLD/SUCLG2/SUCLA2	hsa:1738/hsa:8801/hsa:8803	3
hsa04215	Apoptosis - multiple species	3/299	29/5068	0.242937517012898	0.841743288621836	ENSG00000120868/ENSG00000023445/ENSG00000110330	APAF1/BIRC3/BIRC2	hsa:317/hsa:330/hsa:329	3
hsa04062	Chemokine signaling pathway	9/299	116/5068	0.244356261118369	0.841743288621836	ENSG00000134215/ENSG00000127955/ENSG00000106299/ENSG00000121966/ENSG00000169398/ENSG00000101333/ENSG00000134516/ENSG00000121879/ENSG00000100485	VAV3/GNAI1/WASL/CXCR4/PTK2/PLCB4/DOCK2/PIK3CA/SOS2	hsa:10451/hsa:2770/hsa:8976/hsa:7852/hsa:5747/hsa:5332/hsa:1794/hsa:5290/hsa:6655	9
hsa05163	Human cytomegalovirus infection	12/299	162/5068	0.246664699962443	0.841743288621836	ENSG00000115966/ENSG00000127955/ENSG00000117560/ENSG00000121966/ENSG00000108443/ENSG00000118260/ENSG00000139687/ENSG00000169398/ENSG00000101333/ENSG00000121879/ENSG00000183735/ENSG00000100485	ATF2/GNAI1/FASLG/CXCR4/RPS6KB1/CREB1/RB1/PTK2/PLCB4/PIK3CA/TBK1/SOS2	hsa:1386/hsa:2770/hsa:356/hsa:7852/hsa:6198/hsa:1385/hsa:5925/hsa:5747/hsa:5332/hsa:5290/hsa:29110/hsa:6655	12
hsa04668	TNF signaling pathway	7/299	87/5068	0.252185379019877	0.845036054148906	ENSG00000115966/ENSG00000170345/ENSG00000118260/ENSG00000087470/ENSG00000023445/ENSG00000121879/ENSG00000110330	ATF2/FOS/CREB1/DNM1L/BIRC3/PIK3CA/BIRC2	hsa:1386/hsa:2353/hsa:1385/hsa:10059/hsa:330/hsa:5290/hsa:329	7
hsa04211	Longevity regulating pathway	6/299	73/5068	0.259921406770127	0.845036054148906	ENSG00000109819/ENSG00000115966/ENSG00000108443/ENSG00000118260/ENSG00000121879/ENSG00000023287	PPARGC1A/ATF2/RPS6KB1/CREB1/PIK3CA/RB1CC1	hsa:10891/hsa:1386/hsa:6198/hsa:1385/hsa:5290/hsa:9821	6
hsa04750	Inflammatory mediator regulation of TRP channels	6/299	73/5068	0.259921406770127	0.845036054148906	ENSG00000116711/ENSG00000213639/ENSG00000171132/ENSG00000101333/ENSG00000121879/ENSG00000186298	PLA2G4A/PPP1CB/PRKCE/PLCB4/PIK3CA/PPP1CC	hsa:5321/hsa:5500/hsa:5581/hsa:5332/hsa:5290/hsa:5501	6
hsa05034	Alcoholism	9/299	118/5068	0.260011093584279	0.845036054148906	ENSG00000213639/ENSG00000115966/ENSG00000127955/ENSG00000128708/ENSG00000118260/ENSG00000196591/ENSG00000048052/ENSG00000186298/ENSG00000100485	PPP1CB/ATF2/GNAI1/HAT1/CREB1/HDAC2/HDAC9/PPP1CC/SOS2	hsa:5500/hsa:1386/hsa:2770/hsa:8520/hsa:1385/hsa:3066/hsa:9734/hsa:5501/hsa:6655	9
hsa04151	PI3K-Akt signaling pathway	18/299	259/5068	0.266408958246455	0.85564288942685	ENSG00000118785/ENSG00000118515/ENSG00000115966/ENSG00000168209/ENSG00000109321/ENSG00000213949/ENSG00000117560/ENSG00000066027/ENSG00000108443/ENSG00000118260/ENSG00000078304/ENSG00000169398/ENSG00000169231/ENSG00000065243/ENSG00000121879/ENSG00000171862/ENSG00000103479/ENSG00000100485	SPP1/SGK1/ATF2/DDIT4/AREG/ITGA1/FASLG/PPP2R5A/RPS6KB1/CREB1/PPP2R5C/PTK2/THBS3/PKN2/PIK3CA/PTEN/RBL2/SOS2	hsa:6696/hsa:6446/hsa:1386/hsa:54541/hsa:374/hsa:3672/hsa:356/hsa:5525/hsa:6198/hsa:1385/hsa:5527/hsa:5747/hsa:7059/hsa:5586/hsa:5290/hsa:5728/hsa:5934/hsa:6655	18
hsa04611	Platelet activation	7/299	89/5068	0.270622756893845	0.856818791519119	ENSG00000116711/ENSG00000213639/ENSG00000127955/ENSG00000058272/ENSG00000101333/ENSG00000121879/ENSG00000186298	PLA2G4A/PPP1CB/GNAI1/PPP1R12A/PLCB4/PIK3CA/PPP1CC	hsa:5321/hsa:5500/hsa:2770/hsa:4659/hsa:5332/hsa:5290/hsa:5501	7
hsa04924	Renin secretion	4/299	45/5068	0.273169483168054	0.856818791519119	ENSG00000127955/ENSG00000154678/ENSG00000118260/ENSG00000101333	GNAI1/PDE1C/CREB1/PLCB4	hsa:2770/hsa:5137/hsa:1385/hsa:5332	4
hsa05032	Morphine addiction	5/299	60/5068	0.278733854626411	0.856818791519119	ENSG00000127955/ENSG00000154678/ENSG00000151834/ENSG00000184588/ENSG00000113448	GNAI1/PDE1C/GABRA2/PDE4B/PDE4D	hsa:2770/hsa:5137/hsa:2555/hsa:5142/hsa:5144	5
hsa00140	Steroid hormone biosynthesis	2/299	18/5068	0.287617270885934	0.856818791519119	ENSG00000138061/ENSG00000149084	CYP1B1/HSD17B12	hsa:1545/hsa:51144	2
hsa05225	Hepatocellular carcinoma	10/299	137/5068	0.288362718567265	0.856818791519119	ENSG00000141646/ENSG00000108443/ENSG00000163513/ENSG00000139687/ENSG00000164930/ENSG00000121879/ENSG00000171862/ENSG00000175387/ENSG00000100485/ENSG00000109458	SMAD4/RPS6KB1/TGFBR2/RB1/FZD6/PIK3CA/PTEN/SMAD2/SOS2/GAB1	hsa:4089/hsa:6198/hsa:7048/hsa:5925/hsa:8323/hsa:5290/hsa:5728/hsa:4087/hsa:6655/hsa:2549	10
hsa04915	Estrogen signaling pathway	7/299	91/5068	0.289408616299965	0.856818791519119	ENSG00000115966/ENSG00000170345/ENSG00000127955/ENSG00000118260/ENSG00000101333/ENSG00000121879/ENSG00000100485	ATF2/FOS/GNAI1/CREB1/PLCB4/PIK3CA/SOS2	hsa:1386/hsa:2353/hsa:2770/hsa:1385/hsa:5332/hsa:5290/hsa:6655	7
hsa03460	Fanconi anemia pathway	4/299	47/5068	0.300099483187597	0.856818791519119	ENSG00000101751/ENSG00000114742/ENSG00000197299/ENSG00000009413	POLI/WDR48/BLM/REV3L	hsa:11201/hsa:57599/hsa:641/hsa:5980	4
hsa04664	Fc epsilon RI signaling pathway	4/299	47/5068	0.300099483187597	0.856818791519119	ENSG00000116711/ENSG00000134215/ENSG00000121879/ENSG00000100485	PLA2G4A/VAV3/PIK3CA/SOS2	hsa:5321/hsa:10451/hsa:5290/hsa:6655	4
hsa04550	Signaling pathways regulating pluripotency of stem cells	8/299	108/5068	0.304626425986757	0.856818791519119	ENSG00000163104/ENSG00000007372/ENSG00000141646/ENSG00000164930/ENSG00000121879/ENSG00000113658/ENSG00000008083/ENSG00000175387	SMARCAD1/PAX6/SMAD4/FZD6/PIK3CA/SMAD5/JARID2/SMAD2	hsa:56916/hsa:5080/hsa:4089/hsa:8323/hsa:5290/hsa:4090/hsa:3720/hsa:4087	8
hsa00512	Mucin type O-glycan biosynthesis	2/299	19/5068	0.309942764064106	0.856818791519119	ENSG00000176928/ENSG00000141429	GCNT4/GALNT1	hsa:51301/hsa:2589	2
hsa00532	Glycosaminoglycan biosynthesis - chondroitin sulfate / dermatan sulfate	2/299	19/5068	0.309942764064106	0.856818791519119	ENSG00000147408/ENSG00000111817	CSGALNACT1/DSE	hsa:55790/hsa:29940	2
hsa04270	Vascular smooth muscle contraction	6/299	78/5068	0.311740881488179	0.856818791519119	ENSG00000116711/ENSG00000213639/ENSG00000171132/ENSG00000058272/ENSG00000101333/ENSG00000186298	PLA2G4A/PPP1CB/PRKCE/PPP1R12A/PLCB4/PPP1CC	hsa:5321/hsa:5500/hsa:5581/hsa:4659/hsa:5332/hsa:5501	6
hsa04137	Mitophagy - animal	5/299	63/5068	0.313853037186491	0.856818791519119	ENSG00000121749/ENSG00000100644/ENSG00000126858/ENSG00000135655/ENSG00000183735	TBC1D15/HIF1A/RHOT1/USP15/TBK1	hsa:64786/hsa:3091/hsa:55288/hsa:9958/hsa:29110	5
hsa04620	Toll-like receptor signaling pathway	5/299	63/5068	0.313853037186491	0.856818791519119	ENSG00000118785/ENSG00000170345/ENSG00000121879/ENSG00000183735/ENSG00000143387	SPP1/FOS/PIK3CA/TBK1/CTSK	hsa:6696/hsa:2353/hsa:5290/hsa:29110/hsa:1513	5
hsa05211	Renal cell carcinoma	5/299	63/5068	0.313853037186491	0.856818791519119	ENSG00000100644/ENSG00000108094/ENSG00000121879/ENSG00000100485/ENSG00000109458	HIF1A/CUL2/PIK3CA/SOS2/GAB1	hsa:3091/hsa:8453/hsa:5290/hsa:6655/hsa:2549	5
hsa04724	Glutamatergic synapse	6/299	79/5068	0.322322930196082	0.856904949586041	ENSG00000134294/ENSG00000116711/ENSG00000127955/ENSG00000101333/ENSG00000111371/ENSG00000144935	SLC38A2/PLA2G4A/GNAI1/PLCB4/SLC38A1/TRPC1	hsa:54407/hsa:5321/hsa:2770/hsa:5332/hsa:81539/hsa:7220	6
hsa00650	Butanoate metabolism	2/299	20/5068	0.332122338986213	0.856904949586041	ENSG00000075239/ENSG00000112972	ACAT1/HMGCS1	hsa:38/hsa:3157	2
hsa00790	Folate biosynthesis	2/299	20/5068	0.332122338986213	0.856904949586041	ENSG00000198074/ENSG00000131979	AKR1B10/GCH1	hsa:57016/hsa:2643	2
hsa00830	Retinol metabolism	2/299	20/5068	0.332122338986213	0.856904949586041	ENSG00000116745/ENSG00000165092	RPE65/ALDH1A1	hsa:6121/hsa:216	2
hsa04670	Leukocyte transendothelial migration	6/299	80/5068	0.332956515320797	0.856904949586041	ENSG00000134215/ENSG00000127955/ENSG00000121966/ENSG00000163347/ENSG00000169398/ENSG00000121879	VAV3/GNAI1/CXCR4/CLDN1/PTK2/PIK3CA	hsa:10451/hsa:2770/hsa:7852/hsa:9076/hsa:5747/hsa:5290	6
hsa04210	Apoptosis	8/299	112/5068	0.340451420079447	0.856904949586041	ENSG00000163629/ENSG00000170345/ENSG00000120868/ENSG00000117560/ENSG00000023445/ENSG00000121879/ENSG00000110330/ENSG00000143387	PTPN13/FOS/APAF1/FASLG/BIRC3/PIK3CA/BIRC2/CTSK	hsa:5783/hsa:2353/hsa:317/hsa:356/hsa:330/hsa:5290/hsa:329/hsa:1513	8
hsa04740	Olfactory transduction	3/299	35/5068	0.341354614097357	0.856904949586041	ENSG00000183023/ENSG00000154678/ENSG00000116741	SLC8A1/PDE1C/RGS2	hsa:6546/hsa:5137/hsa:5997	3
hsa04923	Regulation of lipolysis in adipocytes	3/299	35/5068	0.341354614097357	0.856904949586041	ENSG00000127955/ENSG00000170323/ENSG00000121879	GNAI1/FABP4/PIK3CA	hsa:2770/hsa:2167/hsa:5290	3
hsa04360	Axon guidance	11/299	160/5068	0.343781016929317	0.856904949586041	ENSG00000092964/ENSG00000185008/ENSG00000127955/ENSG00000121966/ENSG00000145715/ENSG00000135333/ENSG00000169398/ENSG00000121879/ENSG00000075223/ENSG00000144935/ENSG00000158092	DPYSL2/ROBO2/GNAI1/CXCR4/RASA1/EPHA7/PTK2/PIK3CA/SEMA3C/TRPC1/NCK1	hsa:1808/hsa:6092/hsa:2770/hsa:7852/hsa:5921/hsa:2045/hsa:5747/hsa:5290/hsa:10512/hsa:7220/hsa:4690	11
hsa01200	Carbon metabolism	7/299	97/5068	0.34730692565028	0.856904949586041	ENSG00000135069/ENSG00000075239/ENSG00000091140/ENSG00000117054/ENSG00000146085/ENSG00000172340/ENSG00000136143	PSAT1/ACAT1/DLD/ACADM/MUT/SUCLG2/SUCLA2	hsa:29968/hsa:38/hsa:1738/hsa:34/hsa:4594/hsa:8801/hsa:8803	7
hsa05143	African trypanosomiasis	2/299	21/5068	0.354095639606557	0.856904949586041	ENSG00000117560/ENSG00000101333	FASLG/PLCB4	hsa:356/hsa:5332	2
hsa01522	Endocrine resistance	6/299	82/5068	0.354342817514862	0.856904949586041	ENSG00000170345/ENSG00000108443/ENSG00000139687/ENSG00000169398/ENSG00000121879/ENSG00000100485	FOS/RPS6KB1/RB1/PTK2/PIK3CA/SOS2	hsa:2353/hsa:6198/hsa:5925/hsa:5747/hsa:5290/hsa:6655	6
hsa04260	Cardiac muscle contraction	4/299	51/5068	0.354689594517299	0.856904949586041	ENSG00000183023/ENSG00000143153/ENSG00000164919/ENSG00000198689	SLC8A1/ATP1B1/COX6C/SLC9A6	hsa:6546/hsa:481/hsa:1345/hsa:10479	4
hsa05321	Inflammatory bowel disease (IBD)	3/299	36/5068	0.357838725352496	0.85692957913361	ENSG00000115008/ENSG00000166888/ENSG00000175387	IL1A/STAT6/SMAD2	hsa:3552/hsa:6778/hsa:4087	3
hsa04922	Glucagon signaling pathway	6/299	83/5068	0.365078116352482	0.860520920900402	ENSG00000109819/ENSG00000115966/ENSG00000118260/ENSG00000101333/ENSG00000100796/ENSG00000275052	PPARGC1A/ATF2/CREB1/PLCB4/PPP4R3A/PPP4R3B	hsa:10891/hsa:1386/hsa:1385/hsa:5332/hsa:55671/hsa:57223	6
hsa05030	Cocaine addiction	3/299	37/5068	0.374265798160386	0.860520920900402	ENSG00000115966/ENSG00000127955/ENSG00000118260	ATF2/GNAI1/CREB1	hsa:1386/hsa:2770/hsa:1385	3
hsa04972	Pancreatic secretion	4/299	53/5068	0.38205812882487	0.860520920900402	ENSG00000143153/ENSG00000070961/ENSG00000101333/ENSG00000144935	ATP1B1/ATP2B1/PLCB4/TRPC1	hsa:481/hsa:490/hsa:5332/hsa:7220	4
hsa05166	Human T-cell leukemia virus 1 infection	13/299	198/5068	0.385603626763963	0.860520920900402	ENSG00000115966/ENSG00000170345/ENSG00000114166/ENSG00000141646/ENSG00000118260/ENSG00000163513/ENSG00000139687/ENSG00000164930/ENSG00000075711/ENSG00000120738/ENSG00000082898/ENSG00000121879/ENSG00000175387	ATF2/FOS/KAT2B/SMAD4/CREB1/TGFBR2/RB1/FZD6/DLG1/EGR1/XPO1/PIK3CA/SMAD2	hsa:1386/hsa:2353/hsa:8850/hsa:4089/hsa:1385/hsa:7048/hsa:5925/hsa:8323/hsa:1739/hsa:1958/hsa:7514/hsa:5290/hsa:4087	13
hsa04640	Hematopoietic cell lineage	3/299	38/5068	0.390609842346876	0.860520920900402	ENSG00000213949/ENSG00000115008/ENSG00000196549	ITGA1/IL1A/MME	hsa:3672/hsa:3552/hsa:4311	3
hsa00310	Lysine degradation	4/299	54/5068	0.395702083314932	0.860520920900402	ENSG00000075239/ENSG00000147548/ENSG00000152952/ENSG00000005483	ACAT1/NSD3/PLOD2/KMT2E	hsa:38/hsa:54904/hsa:5352/hsa:55904	4
hsa04720	Long-term potentiation	4/299	54/5068	0.395702083314932	0.860520920900402	ENSG00000213639/ENSG00000177189/ENSG00000101333/ENSG00000186298	PPP1CB/RPS6KA3/PLCB4/PPP1CC	hsa:5500/hsa:6197/hsa:5332/hsa:5501	4
hsa04071	Sphingolipid signaling pathway	7/299	102/5068	0.396513541971368	0.860520920900402	ENSG00000171132/ENSG00000127955/ENSG00000066027/ENSG00000078304/ENSG00000101333/ENSG00000121879/ENSG00000171862	PRKCE/GNAI1/PPP2R5A/PPP2R5C/PLCB4/PIK3CA/PTEN	hsa:5581/hsa:2770/hsa:5525/hsa:5527/hsa:5332/hsa:5290/hsa:5728	7
hsa04152	AMPK signaling pathway	7/299	102/5068	0.396513541971368	0.860520920900402	ENSG00000109819/ENSG00000099194/ENSG00000066027/ENSG00000108443/ENSG00000118260/ENSG00000078304/ENSG00000121879	PPARGC1A/SCD/PPP2R5A/RPS6KB1/CREB1/PPP2R5C/PIK3CA	hsa:10891/hsa:6319/hsa:5525/hsa:6198/hsa:1385/hsa:5527/hsa:5290	7
hsa05020	Prion diseases	2/299	23/5068	0.397219229623777	0.860520920900402	ENSG00000115008/ENSG00000120738	IL1A/EGR1	hsa:3552/hsa:1958	2
hsa04380	Osteoclast differentiation	6/299	86/5068	0.397351297935069	0.860520920900402	ENSG00000170345/ENSG00000118260/ENSG00000115008/ENSG00000163513/ENSG00000121879/ENSG00000143387	FOS/CREB1/IL1A/TGFBR2/PIK3CA/CTSK	hsa:2353/hsa:1385/hsa:3552/hsa:7048/hsa:5290/hsa:1513	6
hsa04140	Autophagy - animal	8/299	119/5068	0.404346107030231	0.860520920900402	ENSG00000168209/ENSG00000100644/ENSG00000155792/ENSG00000108443/ENSG00000121879/ENSG00000171862/ENSG00000116954/ENSG00000023287	DDIT4/HIF1A/DEPTOR/RPS6KB1/PIK3CA/PTEN/RRAGC/RB1CC1	hsa:54541/hsa:3091/hsa:64798/hsa:6198/hsa:5290/hsa:5728/hsa:64121/hsa:9821	8
hsa00270	Cysteine and methionine metabolism	3/299	39/5068	0.406846659205702	0.860520920900402	ENSG00000116761/ENSG00000123505/ENSG00000001084	CTH/AMD1/GCLC	hsa:1491/hsa:262/hsa:2729	3
hsa05014	Amyotrophic lateral sclerosis (ALS)	3/299	39/5068	0.406846659205702	0.860520920900402	ENSG00000144566/ENSG00000120868/ENSG00000003393	RAB5A/APAF1/ALS2	hsa:5868/hsa:317/hsa:57679	3
hsa04650	Natural killer cell mediated cytotoxicity	4/299	55/5068	0.409298657405065	0.860520920900402	ENSG00000134215/ENSG00000117560/ENSG00000121879/ENSG00000100485	VAV3/FASLG/PIK3CA/SOS2	hsa:10451/hsa:356/hsa:5290/hsa:6655	4
hsa05206	MicroRNAs in cancer	9/299	136/5068	0.410739498019108	0.860520920900402	ENSG00000138061/ENSG00000168209/ENSG00000150593/ENSG00000136158/ENSG00000171132/ENSG00000113328/ENSG00000121879/ENSG00000171862/ENSG00000100485	CYP1B1/DDIT4/PDCD4/SPRY2/PRKCE/CCNG1/PIK3CA/PTEN/SOS2	hsa:1545/hsa:54541/hsa:27250/hsa:10253/hsa:5581/hsa:900/hsa:5290/hsa:5728/hsa:6655	9
hsa04014	Ras signaling pathway	11/299	169/5068	0.412923958380779	0.860520920900402	ENSG00000116711/ENSG00000144566/ENSG00000136237/ENSG00000117560/ENSG00000143344/ENSG00000108061/ENSG00000145715/ENSG00000121879/ENSG00000183735/ENSG00000100485/ENSG00000109458	PLA2G4A/RAB5A/RAPGEF5/FASLG/RGL1/SHOC2/RASA1/PIK3CA/TBK1/SOS2/GAB1	hsa:5321/hsa:5868/hsa:9771/hsa:356/hsa:23179/hsa:8036/hsa:5921/hsa:5290/hsa:29110/hsa:6655/hsa:2549	11
hsa04612	Antigen processing and presentation	2/299	24/5068	0.418284057062026	0.86144410666439	ENSG00000118260/ENSG00000133111	CREB1/RFXAP	hsa:1385/hsa:5994	2
hsa03018	RNA degradation	5/299	72/5068	0.421156128779853	0.86144410666439	ENSG00000198677/ENSG00000101104/ENSG00000151846/ENSG00000172795/ENSG00000083520	TTC37/PABPC1L/PABPC3/DCP2/DIS3	hsa:9652/hsa:80336/hsa:5042/hsa:167227/hsa:22894	5
hsa04920	Adipocytokine signaling pathway	4/299	56/5068	0.422833371036734	0.86144410666439	ENSG00000109819/ENSG00000151726/ENSG00000123983/ENSG00000068366	PPARGC1A/ACSL1/ACSL3/ACSL4	hsa:10891/hsa:2180/hsa:2181/hsa:2182	4
hsa04727	GABAergic synapse	4/299	57/5068	0.436292471743085	0.871398076070269	ENSG00000134294/ENSG00000127955/ENSG00000151834/ENSG00000111371	SLC38A2/GNAI1/GABRA2/SLC38A1	hsa:54407/hsa:2770/hsa:2555/hsa:81539	4
hsa00970	Aminoacyl-tRNA biosynthesis	3/299	41/5068	0.438910559389648	0.871398076070269	ENSG00000113407/ENSG00000067704/ENSG00000185418	TARS/IARS2/TARSL2	hsa:6897/hsa:55699/hsa:123283	3
hsa04973	Carbohydrate digestion and absorption	2/299	25/5068	0.438970483124717	0.871398076070269	ENSG00000143153/ENSG00000121879	ATP1B1/PIK3CA	hsa:481/hsa:5290	2
hsa05170	Human immunodeficiency virus 1 infection	10/299	156/5068	0.440486939552004	0.871398076070269	ENSG00000170345/ENSG00000127955/ENSG00000117560/ENSG00000121966/ENSG00000108443/ENSG00000169398/ENSG00000121879/ENSG00000166266/ENSG00000183735/ENSG00000170312	FOS/GNAI1/FASLG/CXCR4/RPS6KB1/PTK2/PIK3CA/CUL5/TBK1/CDK1	hsa:2353/hsa:2770/hsa:356/hsa:7852/hsa:6198/hsa:5747/hsa:5290/hsa:8065/hsa:29110/hsa:983	10
hsa04722	Neurotrophin signaling pathway	7/299	107/5068	0.445732429701123	0.872335363501543	ENSG00000117560/ENSG00000177189/ENSG00000104312/ENSG00000166225/ENSG00000121879/ENSG00000100485/ENSG00000109458	FASLG/RPS6KA3/RIPK2/FRS2/PIK3CA/SOS2/GAB1	hsa:356/hsa:6197/hsa:8767/hsa:10818/hsa:5290/hsa:6655/hsa:2549	7
hsa05202	Transcriptional misregulation in cancer	9/299	141/5068	0.453685092526588	0.872335363501543	ENSG00000144802/ENSG00000006468/ENSG00000109787/ENSG00000178053/ENSG00000081189/ENSG00000196591/ENSG00000163513/ENSG00000169398/ENSG00000023445	NFKBIZ/ETV1/KLF3/MLF1/MEF2C/HDAC2/TGFBR2/PTK2/BIRC3	hsa:64332/hsa:2115/hsa:51274/hsa:4291/hsa:4208/hsa:3066/hsa:7048/hsa:5747/hsa:330	9
hsa04340	Hedgehog signaling pathway	3/299	42/5068	0.454697857802303	0.872335363501543	ENSG00000108854/ENSG00000036257/ENSG00000151292	SMURF2/CUL3/CSNK1G3	hsa:64750/hsa:8452/hsa:1456	3
hsa00591	Linoleic acid metabolism	1/299	10/5068	0.455917096778674	0.872335363501543	ENSG00000116711	PLA2G4A	hsa:5321	1
hsa04913	Ovarian steroidogenesis	2/299	26/5068	0.459249784898943	0.872335363501543	ENSG00000116711/ENSG00000138061	PLA2G4A/CYP1B1	hsa:5321/hsa:1545	2
hsa05418	Fluid shear stress and atherosclerosis	7/299	109/5068	0.465257346992281	0.872335363501543	ENSG00000105974/ENSG00000170345/ENSG00000116030/ENSG00000081189/ENSG00000115008/ENSG00000169398/ENSG00000121879	CAV1/FOS/SUMO1/MEF2C/IL1A/PTK2/PIK3CA	hsa:857/hsa:2353/hsa:7341/hsa:4208/hsa:3552/hsa:5747/hsa:5290	7
hsa05168	Herpes simplex infection	8/299	126/5068	0.468268301529731	0.872335363501543	ENSG00000213639/ENSG00000170345/ENSG00000117560/ENSG00000133794/ENSG00000186298/ENSG00000205581/ENSG00000183735/ENSG00000170312	PPP1CB/FOS/FASLG/ARNTL/PPP1CC/HMGN1/TBK1/CDK1	hsa:5500/hsa:2353/hsa:356/hsa:406/hsa:5501/hsa:3150/hsa:29110/hsa:983	8
hsa04330	Notch signaling pathway	3/299	43/5068	0.470298259228179	0.872335363501543	ENSG00000114166/ENSG00000196591/ENSG00000138433	KAT2B/HDAC2/CIR1	hsa:8850/hsa:3066/hsa:9541	3
hsa05214	Glioma	4/299	60/5068	0.476089519886286	0.872335363501543	ENSG00000139687/ENSG00000121879/ENSG00000171862/ENSG00000100485	RB1/PIK3CA/PTEN/SOS2	hsa:5925/hsa:5290/hsa:5728/hsa:6655	4
hsa00062	Fatty acid elongation	2/299	27/5068	0.479097920241159	0.872335363501543	ENSG00000170522/ENSG00000149084	ELOVL6/HSD17B12	hsa:79071/hsa:51144	2
hsa04914	Progesterone-mediated oocyte maturation	5/299	77/5068	0.479834501007969	0.872335363501543	ENSG00000127955/ENSG00000177189/ENSG00000113742/ENSG00000121879/ENSG00000170312	GNAI1/RPS6KA3/CPEB4/PIK3CA/CDK1	hsa:2770/hsa:6197/hsa:80315/hsa:5290/hsa:983	5
hsa05160	Hepatitis C	6/299	94/5068	0.482537286243416	0.872335363501543	ENSG00000163347/ENSG00000104408/ENSG00000121879/ENSG00000183735/ENSG00000100485/ENSG00000033800	CLDN1/EIF3E/PIK3CA/TBK1/SOS2/PIAS1	hsa:9076/hsa:3646/hsa:5290/hsa:29110/hsa:6655/hsa:8554	6
hsa04927	Cortisol synthesis and secretion	3/299	44/5068	0.485695880044815	0.872335363501543	ENSG00000115966/ENSG00000118260/ENSG00000101333	ATF2/CREB1/PLCB4	hsa:1386/hsa:1385/hsa:5332	3
hsa05130	Pathogenic Escherichia coli infection	3/299	44/5068	0.485695880044815	0.872335363501543	ENSG00000106299/ENSG00000163347/ENSG00000158092	WASL/CLDN1/NCK1	hsa:8976/hsa:9076/hsa:4690	3
hsa04911	Insulin secretion	4/299	61/5068	0.489123223859855	0.872749281789153	ENSG00000115966/ENSG00000143153/ENSG00000118260/ENSG00000101333	ATF2/ATP1B1/CREB1/PLCB4	hsa:1386/hsa:481/hsa:1385/hsa:5332	4
hsa04730	Long-term depression	3/299	45/5068	0.500876336964585	0.877346540336576	ENSG00000116711/ENSG00000127955/ENSG00000101333	PLA2G4A/GNAI1/PLCB4	hsa:5321/hsa:2770/hsa:5332	3
hsa04512	ECM-receptor interaction	4/299	62/5068	0.502023451818406	0.877346540336576	ENSG00000118785/ENSG00000213949/ENSG00000072571/ENSG00000169231	SPP1/ITGA1/HMMR/THBS3	hsa:6696/hsa:3672/hsa:3161/hsa:7059	4
hsa04919	Thyroid hormone signaling pathway	6/299	97/5068	0.51361805446259	0.877346540336576	ENSG00000100644/ENSG00000114166/ENSG00000143153/ENSG00000196591/ENSG00000101333/ENSG00000121879	HIF1A/KAT2B/ATP1B1/HDAC2/PLCB4/PIK3CA	hsa:3091/hsa:8850/hsa:481/hsa:3066/hsa:5332/hsa:5290	6
hsa04725	Cholinergic synapse	5/299	80/5068	0.514089149009802	0.877346540336576	ENSG00000170345/ENSG00000127955/ENSG00000118260/ENSG00000101333/ENSG00000121879	FOS/GNAI1/CREB1/PLCB4/PIK3CA	hsa:2353/hsa:2770/hsa:1385/hsa:5332/hsa:5290	5
hsa00380	Tryptophan metabolism	2/299	29/5068	0.517425268365664	0.877346540336576	ENSG00000138061/ENSG00000075239	CYP1B1/ACAT1	hsa:1545/hsa:38	2
hsa00592	alpha-Linolenic acid metabolism	1/299	12/5068	0.518347916694119	0.877346540336576	ENSG00000116711	PLA2G4A	hsa:5321	1
hsa04910	Insulin signaling pathway	7/299	115/5068	0.522726278913995	0.877346540336576	ENSG00000109819/ENSG00000213639/ENSG00000108443/ENSG00000095637/ENSG00000121879/ENSG00000186298/ENSG00000100485	PPARGC1A/PPP1CB/RPS6KB1/SORBS1/PIK3CA/PPP1CC/SOS2	hsa:10891/hsa:5500/hsa:6198/hsa:10580/hsa:5290/hsa:5501/hsa:6655	7
hsa05224	Breast cancer	7/299	115/5068	0.522726278913995	0.877346540336576	ENSG00000170345/ENSG00000108443/ENSG00000139687/ENSG00000164930/ENSG00000121879/ENSG00000171862/ENSG00000100485	FOS/RPS6KB1/RB1/FZD6/PIK3CA/PTEN/SOS2	hsa:2353/hsa:6198/hsa:5925/hsa:8323/hsa:5290/hsa:5728/hsa:6655	7
hsa04657	IL-17 signaling pathway	4/299	64/5068	0.527386423907942	0.877346540336576	ENSG00000170345/ENSG00000155313/ENSG00000069956/ENSG00000183735	FOS/USP25/MAPK6/TBK1	hsa:2353/hsa:29761/hsa:5597/hsa:29110	4
hsa04710	Circadian rhythm	2/299	30/5068	0.535875937672426	0.877346540336576	ENSG00000118260/ENSG00000133794	CREB1/ARNTL	hsa:1385/hsa:406	2
hsa04370	VEGF signaling pathway	3/299	48/5068	0.54499210054242	0.877346540336576	ENSG00000116711/ENSG00000169398/ENSG00000121879	PLA2G4A/PTK2/PIK3CA	hsa:5321/hsa:5747/hsa:5290	3
hsa00040	Pentose and glucuronate interconversions	1/299	13/5068	0.546831692981393	0.877346540336576	ENSG00000198074	AKR1B10	hsa:57016	1
hsa04714	Thermogenesis	11/299	187/5068	0.549997591543817	0.877346540336576	ENSG00000109819/ENSG00000115966/ENSG00000151726/ENSG00000164919/ENSG00000123983/ENSG00000068366/ENSG00000108443/ENSG00000118260/ENSG00000177189/ENSG00000166225/ENSG00000100485	PPARGC1A/ATF2/ACSL1/COX6C/ACSL3/ACSL4/RPS6KB1/CREB1/RPS6KA3/FRS2/SOS2	hsa:10891/hsa:1386/hsa:2180/hsa:1345/hsa:2181/hsa:2182/hsa:6198/hsa:1385/hsa:6197/hsa:10818/hsa:6655	11
hsa04934	Cushing syndrome	7/299	118/5068	0.550610513840101	0.877346540336576	ENSG00000115966/ENSG00000127955/ENSG00000118260/ENSG00000139687/ENSG00000101333/ENSG00000164930/ENSG00000129691	ATF2/GNAI1/CREB1/RB1/PLCB4/FZD6/ASH2L	hsa:1386/hsa:2770/hsa:1385/hsa:5925/hsa:5332/hsa:8323/hsa:9070	7
hsa04713	Circadian entrainment	4/299	66/5068	0.552111105345477	0.877346540336576	ENSG00000170345/ENSG00000127955/ENSG00000118260/ENSG00000101333	FOS/GNAI1/CREB1/PLCB4	hsa:2353/hsa:2770/hsa:1385/hsa:5332	4
hsa04726	Serotonergic synapse	4/299	66/5068	0.552111105345477	0.877346540336576	ENSG00000116711/ENSG00000127955/ENSG00000101333/ENSG00000144935	PLA2G4A/GNAI1/PLCB4/TRPC1	hsa:5321/hsa:2770/hsa:5332/hsa:7220	4
hsa00590	Arachidonic acid metabolism	2/299	31/5068	0.553837626735551	0.877346540336576	ENSG00000116711/ENSG00000164294	PLA2G4A/GPX8	hsa:5321/hsa:493869	2
hsa05215	Prostate cancer	5/299	84/5068	0.558245238211389	0.877346540336576	ENSG00000118260/ENSG00000139687/ENSG00000121879/ENSG00000171862/ENSG00000100485	CREB1/RB1/PIK3CA/PTEN/SOS2	hsa:1385/hsa:5925/hsa:5290/hsa:5728/hsa:6655	5
hsa04213	Longevity regulating pathway - multiple species	3/299	49/5068	0.559187904829905	0.877346540336576	ENSG00000108443/ENSG00000196591/ENSG00000121879	RPS6KB1/HDAC2/PIK3CA	hsa:6198/hsa:3066/hsa:5290	3
hsa04971	Gastric acid secretion	3/299	49/5068	0.559187904829905	0.877346540336576	ENSG00000127955/ENSG00000143153/ENSG00000101333	GNAI1/ATP1B1/PLCB4	hsa:2770/hsa:481/hsa:5332	3
hsa05323	Rheumatoid arthritis	3/299	49/5068	0.559187904829905	0.877346540336576	ENSG00000170345/ENSG00000115008/ENSG00000143387	FOS/IL1A/CTSK	hsa:2353/hsa:3552/hsa:1513	3
hsa04010	MAPK signaling pathway	14/299	242/5068	0.571891083152526	0.889788135269675	ENSG00000116711/ENSG00000115966/ENSG00000138032/ENSG00000011566/ENSG00000109321/ENSG00000170345/ENSG00000117560/ENSG00000145715/ENSG00000081189/ENSG00000115008/ENSG00000163513/ENSG00000177189/ENSG00000100485/ENSG00000087095	PLA2G4A/ATF2/PPM1B/MAP4K3/AREG/FOS/FASLG/RASA1/MEF2C/IL1A/TGFBR2/RPS6KA3/SOS2/NLK	hsa:5321/hsa:1386/hsa:5495/hsa:8491/hsa:374/hsa:2353/hsa:356/hsa:5921/hsa:4208/hsa:3552/hsa:7048/hsa:6197/hsa:6655/hsa:51701	14
hsa00533	Glycosaminoglycan biosynthesis - keratan sulfate	1/299	14/5068	0.573636306987043	0.889788135269675	ENSG00000121578	B4GALT4	hsa:8702	1
hsa04970	Salivary secretion	3/299	51/5068	0.586766534413776	0.890420681951169	ENSG00000143153/ENSG00000070961/ENSG00000101333	ATP1B1/ATP2B1/PLCB4	hsa:481/hsa:490/hsa:5332	3
hsa05133	Pertussis	3/299	51/5068	0.586766534413776	0.890420681951169	ENSG00000170345/ENSG00000127955/ENSG00000115008	FOS/GNAI1/IL1A	hsa:2353/hsa:2770/hsa:3552	3
hsa05146	Amoebiasis	4/299	69/5068	0.587879721623607	0.890420681951169	ENSG00000144566/ENSG00000169398/ENSG00000101333/ENSG00000121879	RAB5A/PTK2/PLCB4/PIK3CA	hsa:5868/hsa:5747/hsa:5332/hsa:5290	4
hsa00620	Pyruvate metabolism	2/299	33/5068	0.588269797737103	0.890420681951169	ENSG00000075239/ENSG00000091140	ACAT1/DLD	hsa:38/hsa:1738	2
hsa05164	Influenza A	6/299	105/5068	0.592630867754264	0.890420681951169	ENSG00000115966/ENSG00000117560/ENSG00000115008/ENSG00000082898/ENSG00000121879/ENSG00000183735	ATF2/FASLG/IL1A/XPO1/PIK3CA/TBK1	hsa:1386/hsa:356/hsa:3552/hsa:7514/hsa:5290/hsa:29110	6
hsa00450	Selenocompound metabolism	1/299	15/5068	0.598860435244043	0.890420681951169	ENSG00000116761	CTH	hsa:1491	1
hsa05132	Salmonella infection	4/299	70/5068	0.599428150334872	0.890420681951169	ENSG00000170345/ENSG00000106299/ENSG00000115008/ENSG00000065243	FOS/WASL/IL1A/PKN2	hsa:2353/hsa:8976/hsa:3552/hsa:5586	4
hsa05213	Endometrial cancer	3/299	52/5068	0.600137016406649	0.890420681951169	ENSG00000121879/ENSG00000171862/ENSG00000100485	PIK3CA/PTEN/SOS2	hsa:5290/hsa:5728/hsa:6655	3
hsa04540	Gap junction	4/299	71/5068	0.610781522179238	0.890476264136195	ENSG00000127955/ENSG00000101333/ENSG00000100485/ENSG00000170312	GNAI1/PLCB4/SOS2/CDK1	hsa:2770/hsa:5332/hsa:6655/hsa:983	4
hsa04912	GnRH signaling pathway	4/299	71/5068	0.610781522179238	0.890476264136195	ENSG00000116711/ENSG00000101333/ENSG00000120738/ENSG00000100485	PLA2G4A/PLCB4/EGR1/SOS2	hsa:5321/hsa:5332/hsa:1958/hsa:6655	4
hsa05200	Pathways in cancer	23/299	405/5068	0.610811764174682	0.890476264136195	ENSG00000100644/ENSG00000170345/ENSG00000127955/ENSG00000120868/ENSG00000108094/ENSG00000117560/ENSG00000121966/ENSG00000141646/ENSG00000108443/ENSG00000196591/ENSG00000163513/ENSG00000139687/ENSG00000166888/ENSG00000169398/ENSG00000101333/ENSG00000164930/ENSG00000023445/ENSG00000121879/ENSG00000125845/ENSG00000171862/ENSG00000175387/ENSG00000100485/ENSG00000110330	HIF1A/FOS/GNAI1/APAF1/CUL2/FASLG/CXCR4/SMAD4/RPS6KB1/HDAC2/TGFBR2/RB1/STAT6/PTK2/PLCB4/FZD6/BIRC3/PIK3CA/BMP2/PTEN/SMAD2/SOS2/BIRC2	hsa:3091/hsa:2353/hsa:2770/hsa:317/hsa:8453/hsa:356/hsa:7852/hsa:4089/hsa:6198/hsa:3066/hsa:7048/hsa:5925/hsa:6778/hsa:5747/hsa:5332/hsa:8323/hsa:330/hsa:5290/hsa:650/hsa:5728/hsa:4087/hsa:6655/hsa:329	23
hsa05218	Melanoma	3/299	53/5068	0.613221749661555	0.890476264136195	ENSG00000139687/ENSG00000121879/ENSG00000171862	RB1/PIK3CA/PTEN	hsa:5925/hsa:5290/hsa:5728	3
hsa04917	Prolactin signaling pathway	3/299	54/5068	0.626017024152533	0.894778259652574	ENSG00000170345/ENSG00000121879/ENSG00000100485	FOS/PIK3CA/SOS2	hsa:2353/hsa:5290/hsa:6655	3
hsa05221	Acute myeloid leukemia	3/299	54/5068	0.626017024152533	0.894778259652574	ENSG00000108443/ENSG00000121879/ENSG00000100485	RPS6KB1/PIK3CA/SOS2	hsa:6198/hsa:5290/hsa:6655	3
hsa05230	Central carbon metabolism in cancer	3/299	54/5068	0.626017024152533	0.894778259652574	ENSG00000100644/ENSG00000121879/ENSG00000171862	HIF1A/PIK3CA/PTEN	hsa:3091/hsa:5290/hsa:5728	3
hsa04930	Type II diabetes mellitus	2/299	36/5068	0.636158692925894	0.904538141504006	ENSG00000171132/ENSG00000121879	PRKCE/PIK3CA	hsa:5581/hsa:5290	2
hsa04916	Melanogenesis	4/299	74/5068	0.643635061142529	0.907560885180766	ENSG00000127955/ENSG00000118260/ENSG00000101333/ENSG00000164930	GNAI1/CREB1/PLCB4/FZD6	hsa:2770/hsa:1385/hsa:5332/hsa:8323	4
hsa00100	Steroid biosynthesis	1/299	17/5068	0.644933376282302	0.907560885180766	ENSG00000052802	MSMO1	hsa:6307	1
hsa04962	Vasopressin-regulated water reabsorption	2/299	37/5068	0.651124001198209	0.909024440029227	ENSG00000144566/ENSG00000118260	RAB5A/CREB1	hsa:5868/hsa:1385	2
hsa05223	Non-small cell lung cancer	3/299	57/5068	0.662641807270853	0.909024440029227	ENSG00000139687/ENSG00000121879/ENSG00000100485	RB1/PIK3CA/SOS2	hsa:5925/hsa:5290/hsa:6655	3
hsa04072	Phospholipase D signaling pathway	6/299	113/5068	0.664421780316215	0.909024440029227	ENSG00000116711/ENSG00000008256/ENSG00000101333/ENSG00000121879/ENSG00000100485/ENSG00000109458	PLA2G4A/CYTH3/PLCB4/PIK3CA/SOS2/GAB1	hsa:5321/hsa:9265/hsa:5332/hsa:5290/hsa:6655/hsa:2549	6
hsa05152	Tuberculosis	6/299	113/5068	0.664421780316215	0.909024440029227	ENSG00000144566/ENSG00000120868/ENSG00000118260/ENSG00000115008/ENSG00000104312/ENSG00000133111	RAB5A/APAF1/CREB1/IL1A/RIPK2/RFXAP	hsa:5868/hsa:317/hsa:1385/hsa:3552/hsa:8767/hsa:5994	6
hsa04672	Intestinal immune network for IgA production	1/299	18/5068	0.665951970717383	0.909024440029227	ENSG00000121966	CXCR4	hsa:7852	1
hsa04964	Proximal tubule bicarbonate reclamation	1/299	18/5068	0.665951970717383	0.909024440029227	ENSG00000143153	ATP1B1	hsa:481	1
hsa00534	Glycosaminoglycan biosynthesis - heparan sulfate / heparin	1/299	19/5068	0.685730259975898	0.917668436144216	ENSG00000171004	HS6ST2	hsa:90161	1
hsa00601	Glycosphingolipid biosynthesis - lacto and neolacto series	1/299	19/5068	0.685730259975898	0.917668436144216	ENSG00000121578	B4GALT4	hsa:8702	1
hsa04975	Fat digestion and absorption	1/299	19/5068	0.685730259975898	0.917668436144216	ENSG00000138823	MTTP	hsa:4547	1
hsa05033	Nicotine addiction	1/299	19/5068	0.685730259975898	0.917668436144216	ENSG00000151834	GABRA2	hsa:2555	1
hsa03420	Nucleotide excision repair	2/299	41/5068	0.706125202892737	0.934186799116065	ENSG00000134480/ENSG00000020426	CCNH/MNAT1	hsa:902/hsa:4331	2
hsa04066	HIF-1 signaling pathway	4/299	81/5068	0.712972406709312	0.934186799116065	ENSG00000100644/ENSG00000108094/ENSG00000108443/ENSG00000121879	HIF1A/CUL2/RPS6KB1/PIK3CA	hsa:3091/hsa:8453/hsa:6198/hsa:5290	4
hsa00330	Arginine and proline metabolism	2/299	42/5068	0.718696570147258	0.934186799116065	ENSG00000171766/ENSG00000123505	GATM/AMD1	hsa:2628/hsa:262	2
hsa00230	Purine metabolism	7/299	139/5068	0.721811373540069	0.934186799116065	ENSG00000122643/ENSG00000198056/ENSG00000154678/ENSG00000184588/ENSG00000048392/ENSG00000128050/ENSG00000113448	NT5C3A/PRIM1/PDE1C/PDE4B/RRM2B/PAICS/PDE4D	hsa:51251/hsa:5557/hsa:5137/hsa:5142/hsa:50484/hsa:10606/hsa:5144	7
hsa00514	Other types of O-glycan biosynthesis	1/299	21/5068	0.721853481364848	0.934186799116065	ENSG00000147162	OGT	hsa:8473	1
hsa00760	Nicotinate and nicotinamide metabolism	1/299	21/5068	0.721853481364848	0.934186799116065	ENSG00000122643	NT5C3A	hsa:51251	1
hsa05162	Measles	4/299	82/5068	0.722027159756372	0.934186799116065	ENSG00000117560/ENSG00000115008/ENSG00000121879/ENSG00000183735	FASLG/IL1A/PIK3CA/TBK1	hsa:356/hsa:3552/hsa:5290/hsa:29110	4
hsa05140	Leishmaniasis	2/299	45/5068	0.753723482347765	0.966185273735727	ENSG00000170345/ENSG00000115008	FOS/IL1A	hsa:2353/hsa:3552	2
hsa03060	Protein export	1/299	23/5068	0.753836861925677	0.966185273735727	ENSG00000008952	SEC62	hsa:7095	1
hsa00510	N-Glycan biosynthesis	2/299	46/5068	0.76453697310013	0.970800428411052	ENSG00000101901/ENSG00000117643	ALG13/MAN1C1	hsa:79868/hsa:57134	2
hsa00052	Galactose metabolism	1/299	24/5068	0.768426114311053	0.970800428411052	ENSG00000198074	AKR1B10	hsa:57016	1
hsa00500	Starch and sucrose metabolism	1/299	24/5068	0.768426114311053	0.970800428411052	ENSG00000165434	PGM2L1	hsa:283209	1
hsa04622	RIG-I-like receptor signaling pathway	2/299	47/5068	0.774937044851211	0.970800428411052	ENSG00000052723/ENSG00000183735	SIKE1/TBK1	hsa:80143/hsa:29110	2
hsa00561	Glycerolipid metabolism	2/299	48/5068	0.784934651125506	0.970800428411052	ENSG00000198074/ENSG00000134324	AKR1B10/LPIN1	hsa:57016/hsa:23175	2
hsa04141	Protein processing in endoplasmic reticulum	7/299	149/5068	0.785752038916899	0.970800428411052	ENSG00000150961/ENSG00000120694/ENSG00000077232/ENSG00000051108/ENSG00000124783/ENSG00000117643/ENSG00000008952	SEC24D/HSPH1/DNAJC10/HERPUD1/SSR1/MAN1C1/SEC62	hsa:9871/hsa:10808/hsa:54431/hsa:9709/hsa:6745/hsa:57134/hsa:7095	7
hsa05167	Kaposi sarcoma-associated herpesvirus infection	6/299	130/5068	0.788491977447563	0.970800428411052	ENSG00000100644/ENSG00000170345/ENSG00000118260/ENSG00000139687/ENSG00000121879/ENSG00000183735	HIF1A/FOS/CREB1/RB1/PIK3CA/TBK1	hsa:3091/hsa:2353/hsa:1385/hsa:5925/hsa:5290/hsa:29110	6
hsa00410	beta-Alanine metabolism	1/299	26/5068	0.795069578172279	0.970800428411052	ENSG00000117054	ACADM	hsa:34	1
hsa00980	Metabolism of xenobiotics by cytochrome P450	1/299	26/5068	0.795069578172279	0.970800428411052	ENSG00000138061	CYP1B1	hsa:1545	1
hsa05144	Malaria	1/299	26/5068	0.795069578172279	0.970800428411052	ENSG00000169231	THBS3	hsa:7059	1
hsa04514	Cell adhesion molecules (CAMs)	3/299	71/5068	0.799087979018811	0.970800428411052	ENSG00000177707/ENSG00000163347/ENSG00000182985	NECTIN3/CLDN1/CADM1	hsa:25945/hsa:9076/hsa:23705	3
hsa05217	Basal cell carcinoma	2/299	50/5068	0.803766976729337	0.970800428411052	ENSG00000164930/ENSG00000125845	FZD6/BMP2	hsa:8323/hsa:650	2
hsa04530	Tight junction	6/299	133/5068	0.806282082320519	0.970800428411052	ENSG00000072415/ENSG00000171132/ENSG00000150672/ENSG00000106299/ENSG00000163347/ENSG00000075711	MPP5/PRKCE/DLG2/WASL/CLDN1/DLG1	hsa:64398/hsa:5581/hsa:1740/hsa:8976/hsa:9076/hsa:1739	6
hsa00051	Fructose and mannose metabolism	1/299	27/5068	0.807222334246553	0.970800428411052	ENSG00000198074	AKR1B10	hsa:57016	1
hsa05204	Chemical carcinogenesis	1/299	29/5068	0.829414941643425	0.97672519091449	ENSG00000138061	CYP1B1	hsa:1545	1
hsa05416	Viral myocarditis	1/299	29/5068	0.829414941643425	0.97672519091449	ENSG00000105974	CAV1	hsa:857	1
hsa04630	JAK-STAT signaling pathway	4/299	97/5068	0.833306777997708	0.97672519091449	ENSG00000166888/ENSG00000121879/ENSG00000100485/ENSG00000033800	STAT6/PIK3CA/SOS2/PIAS1	hsa:6778/hsa:5290/hsa:6655/hsa:8554	4
hsa05169	Epstein-Barr virus infection	6/299	138/5068	0.833327411186955	0.97672519091449	ENSG00000120868/ENSG00000196591/ENSG00000139687/ENSG00000121879/ENSG00000138433/ENSG00000183735	APAF1/HDAC2/RB1/PIK3CA/CIR1/TBK1	hsa:317/hsa:3066/hsa:5925/hsa:5290/hsa:9541/hsa:29110	6
hsa04310	Wnt signaling pathway	5/299	118/5068	0.834942917098265	0.97672519091449	ENSG00000177565/ENSG00000141646/ENSG00000101333/ENSG00000164930/ENSG00000087095	TBL1XR1/SMAD4/PLCB4/FZD6/NLK	hsa:79718/hsa:4089/hsa:5332/hsa:8323/hsa:51701	5
hsa05145	Toxoplasmosis	3/299	77/5068	0.841666389593399	0.97672519091449	ENSG00000127955/ENSG00000023445/ENSG00000110330	GNAI1/BIRC3/BIRC2	hsa:2770/hsa:330/hsa:329	3
hsa05016	Huntington disease	7/299	160/5068	0.842722211504106	0.97672519091449	ENSG00000109819/ENSG00000120868/ENSG00000164919/ENSG00000118260/ENSG00000196591/ENSG00000101333/ENSG00000114446	PPARGC1A/APAF1/COX6C/CREB1/HDAC2/PLCB4/IFT57	hsa:10891/hsa:317/hsa:1345/hsa:1385/hsa:3066/hsa:5332/hsa:55081	7
hsa00565	Ether lipid metabolism	1/299	31/5068	0.849060287914033	0.97672519091449	ENSG00000116711	PLA2G4A	hsa:5321	1
hsa04020	Calcium signaling pathway	5/299	121/5068	0.850592285513564	0.97672519091449	ENSG00000183023/ENSG00000154678/ENSG00000121966/ENSG00000070961/ENSG00000101333	SLC8A1/PDE1C/CXCR4/ATP2B1/PLCB4	hsa:6546/hsa:5137/hsa:7852/hsa:490/hsa:5332	5
hsa02010	ABC transporters	1/299	32/5068	0.858020179499045	0.97672519091449	ENSG00000117528	ABCD3	hsa:5825	1
hsa03030	DNA replication	1/299	33/5068	0.866449878929106	0.97672519091449	ENSG00000198056	PRIM1	hsa:5557	1
hsa04130	SNARE interactions in vesicular transport	1/299	33/5068	0.866449878929106	0.97672519091449	ENSG00000079950	STX7	hsa:8417	1
hsa04979	Cholesterol metabolism	1/299	33/5068	0.866449878929106	0.97672519091449	ENSG00000007944	MYLIP	hsa:29116	1
hsa05412	Arrhythmogenic right ventricular cardiomyopathy (ARVC)	2/299	59/5068	0.871533687775828	0.97672519091449	ENSG00000183023/ENSG00000213949	SLC8A1/ITGA1	hsa:6546/hsa:3672	2
hsa01230	Biosynthesis of amino acids	2/299	60/5068	0.877565687332639	0.97672519091449	ENSG00000135069/ENSG00000116761	PSAT1/CTH	hsa:29968/hsa:1491	2
hsa04658	Th1 and Th2 cell differentiation	2/299	60/5068	0.877565687332639	0.97672519091449	ENSG00000170345/ENSG00000166888	FOS/STAT6	hsa:2353/hsa:6778	2
hsa04623	Cytosolic DNA-sensing pathway	1/299	35/5068	0.881841960349466	0.97672519091449	ENSG00000183735	TBK1	hsa:29110	1
hsa05131	Shigellosis	2/299	61/5068	0.883336132568493	0.97672519091449	ENSG00000106299/ENSG00000104312	WASL/RIPK2	hsa:8976/hsa:8767	2
hsa05410	Hypertrophic cardiomyopathy (HCM)	2/299	63/5068	0.894131079421557	0.97672519091449	ENSG00000183023/ENSG00000213949	SLC8A1/ITGA1	hsa:6546/hsa:3672	2
hsa05219	Bladder cancer	1/299	37/5068	0.895465301194677	0.97672519091449	ENSG00000139687	RB1	hsa:5925	1
hsa04060	Cytokine-cytokine receptor interaction	5/299	132/5068	0.89781585965439	0.97672519091449	ENSG00000117560/ENSG00000121966/ENSG00000115008/ENSG00000163513/ENSG00000125845	FASLG/CXCR4/IL1A/TGFBR2/BMP2	hsa:356/hsa:7852/hsa:3552/hsa:7048/hsa:650	5
hsa05414	Dilated cardiomyopathy (DCM)	2/299	64/5068	0.899174348685143	0.97672519091449	ENSG00000183023/ENSG00000213949	SLC8A1/ITGA1	hsa:6546/hsa:3672	2
hsa00240	Pyrimidine metabolism	3/299	88/5068	0.89975730131461	0.97672519091449	ENSG00000122643/ENSG00000198056/ENSG00000048392	NT5C3A/PRIM1/RRM2B	hsa:51251/hsa:5557/hsa:50484	3
hsa03050	Proteasome	1/299	39/5068	0.907522548298085	0.97672519091449	ENSG00000100567	PSMA3	hsa:5684	1
hsa04064	NF-kappa B signaling pathway	2/299	67/5068	0.912994802515159	0.97672519091449	ENSG00000023445/ENSG00000110330	BIRC3/BIRC2	hsa:330/hsa:329	2
hsa00983	Drug metabolism - other enzymes	1/299	40/5068	0.913020809992034	0.97672519091449	ENSG00000048392	RRM2B	hsa:50484	1
hsa04610	Complement and coagulation cascades	1/299	41/5068	0.918193200169517	0.97672519091449	ENSG00000198734	F5	hsa:2153	1
hsa05134	Legionellosis	1/299	41/5068	0.918193200169517	0.97672519091449	ENSG00000120868	APAF1	hsa:317	1
hsa04145	Phagosome	3/299	93/5068	0.9191886905712	0.97672519091449	ENSG00000144566/ENSG00000079950/ENSG00000169231	RAB5A/STX7/THBS3	hsa:5868/hsa:8417/hsa:7059	3
hsa05010	Alzheimer disease	5/299	139/5068	0.920647447352919	0.97672519091449	ENSG00000120868/ENSG00000164919/ENSG00000137845/ENSG00000101333/ENSG00000196549	APAF1/COX6C/ADAM10/PLCB4/MME	hsa:317/hsa:1345/hsa:102/hsa:5332/hsa:4311	5
hsa04976	Bile secretion	1/299	42/5068	0.923058971633474	0.97672519091449	ENSG00000143153	ATP1B1	hsa:481	1
hsa04932	Non-alcoholic fatty liver disease (NAFLD)	4/299	121/5068	0.933375585126533	0.983828319457696	ENSG00000164919/ENSG00000117560/ENSG00000115008/ENSG00000121879	COX6C/FASLG/IL1A/PIK3CA	hsa:1345/hsa:356/hsa:3552/hsa:5290	4
hsa04723	Retrograde endocannabinoid signaling	3/299	100/5068	0.940657588757459	0.986760744529417	ENSG00000127955/ENSG00000151834/ENSG00000101333	GNAI1/GABRA2/PLCB4	hsa:2770/hsa:2555/hsa:5332	3
hsa00010	Glycolysis / Gluconeogenesis	1/299	47/5068	0.943386645868783	0.986760744529417	ENSG00000091140	DLD	hsa:1738	1
hsa00564	Glycerophospholipid metabolism	2/299	77/5068	0.947291630951835	0.987063416984164	ENSG00000116711/ENSG00000134324	PLA2G4A/LPIN1	hsa:5321/hsa:23175	2
hsa05012	Parkinson disease	3/299	108/5068	0.958685151243055	0.993319025242889	ENSG00000127955/ENSG00000120868/ENSG00000164919	GNAI1/APAF1/COX6C	hsa:2770/hsa:317/hsa:1345	3
hsa04015	Rap1 signaling pathway	5/299	162/5068	0.9672131640569	0.993319025242889	ENSG00000115825/ENSG00000127955/ENSG00000136237/ENSG00000101333/ENSG00000121879	PRKD3/GNAI1/RAPGEF5/PLCB4/PIK3CA	hsa:23683/hsa:2770/hsa:9771/hsa:5332/hsa:5290	5
hsa05120	Epithelial cell signaling in Helicobacter pylori infection	1/299	56/5068	0.967435580707266	0.993319025242889	ENSG00000137845	ADAM10	hsa:102	1
hsa05322	Systemic lupus erythematosus	1/299	57/5068	0.969378270525408	0.993319025242889	ENSG00000138385	SSB	hsa:6741	1
hsa04080	Neuroactive ligand-receptor interaction	3/299	116/5068	0.971487837874914	0.993319025242889	ENSG00000113580/ENSG00000109738/ENSG00000151834	NR3C1/GLRB/GABRA2	hsa:2908/hsa:2743/hsa:2555	3
hsa03040	Spliceosome	3/299	122/5068	0.978523959573464	0.996780003595357	ENSG00000196504/ENSG00000115524/ENSG00000116752	PRPF40A/SF3B1/BCAS2	hsa:55660/hsa:23451/hsa:10286	3
hsa03008	Ribosome biogenesis in eukaryotes	1/299	70/5068	0.986251622705447	0.998927998270713	ENSG00000082898	XPO1	hsa:7514	1
hsa04142	Lysosome	2/299	109/5068	0.99018338920398	0.998927998270713	ENSG00000185009/ENSG00000143387	AP3M1/CTSK	hsa:26985/hsa:1513	2
hsa04625	C-type lectin receptor signaling pathway	1/299	78/5068	0.991609844437228	0.998927998270713	ENSG00000121879	PIK3CA	hsa:5290	1
hsa00190	Oxidative phosphorylation	1/299	98/5068	0.99756773488146	0.999380713709344	ENSG00000164919	COX6C	hsa:1345	1
hsa03010	Ribosome	1/299	120/5068	0.999380713709344	0.999380713709344	ENSG00000161970	RPL26	hsa:6154	1
