# Supplementary material for: NAT10: An RNA cytidine transferase regulates fatty acid metabolism in cancer cells
Source: Clin Transl Med. 2022 Sep 23;12(9):e1045. doi: 10.1002/ctm2.1045 (PMC9505754; doi:10.1002/ctm2.1045)
Supplement: Supplementary file 3 — Table S2 [file CTM2-12-e1045-s006.xlsx]

## Sheet: Sheet1
#Term	Database	ID	Input number	Background number	Coverage	P-Value	Corrected P-Value	Input	KO	Entrez_ID	KO_name	Hyperlink
Pyrimidine metabolism	KEGG PATHWAY	hsa00240	105	105	100	2.97666e-07	4.02994e-06	ENSG00000284681|ENSG00000243678|ENSG00000148229|ENSG00000163882|ENSG00000256514|ENSG00000267005|ENSG00000229048|ENSG00000279035|ENSG00000105258|ENSG00000099817|ENSG00000011052|ENSG00000114491|ENSG00000103024|ENSG00000233933|ENSG00000047315|ENSG00000213492|ENSG00000232090|ENSG00000197763|ENSG00000177084|ENSG00000255276|ENSG00000258908|ENSG00000100413|ENSG00000125630|ENSG00000250473|ENSG00000228600…	hsa:6241|hsa:4831|hsa:54107|hsa:5437|hsa:57804|hsa:957|hsa:1854|hsa:30833|hsa:5438|hsa:5434|hsa:654364|hsa:7372|hsa:4832|hsa:4831|hsa:5431|hsa:51251|hsa:5433|hsa:114112|hsa:5426|hsa:6240|hsa:4860|hsa:171568|hsa:84172|hsa:1854|hsa:5432|hsa:221264|hsa:654364|hsa:7083|hsa:5432|hsa:5438|hsa:1854|hsa:1503|hsa:5441|hsa:115024|hsa:50484|hsa:23649|hsa:7296|hsa:151531|hsa:87178|hsa:1723|hsa:7371|hsa:5425|…	6241|4831|54107|5437|57804|957|1854|30833|5438|5434|654364|7372|4832|4831|5431|51251|5433|114112|5426|6240|4860|171568|84172|1854|5432|221264|654364|7083|5432|5438|1854|1503|5441|115024|50484|23649|7296|151531|87178|1723|7371|5425|83549|9583|955|5440|56474|5427|124583|7371|93034|55703|51251|50484|5424|5434|9533|139596|56655|25885|6240|5558|661|221264|55703|3704|953|64425|5424|4833|1854|790|51728|…	RRM2, R2, RR2, RR2M|NME2, NDKB, NDPK-B, NDPKB, NM23-H2, NM23B, PUF|POLE3, CHARAC17, CHRAC17, YBL1, p17|POLR2H, RPABC3, RPB17, RPB8|POLD4, POLDS, p12|ENTPD5, CD39L4, NTPDase-5, PCPH|DUT, dUTPase|NT5C, DNT, DNT1, HEL74, P5N2, PN-I, PN-II, UMPH2, cdN, dNT-1|POLR2I, RPB9, hRPB14.5|POLR2E, RPABC1, RPB5, XAP4, hRPB25, hsRPB5|NME1-NME2, NM23-LV, NMELV|UMPS, OPRT|NME3, DR-nm23, NDPK-C, NDPKC, NM23-H3, NM…	http://www.genome.jp/kegg-bin/show_pathway?hsa00240/hsa:221264%09red/hsa:4832%09red/hsa:9583%09red/hsa:4860%09red/hsa:87178%09red/hsa:23649%09red/hsa:171568%09red/hsa:56953%09red/hsa:50484%09red/hsa:661%09red/hsa:5431%09red/hsa:7378%09red/hsa:5427%09red/hsa:25885%09red/hsa:84265%09red/hsa:93034%09red/hsa:51733%09red/hsa:55703%09red/hsa:115024%09red/hsa:10714%09red/hsa:5422%09red/hsa:56474%09red/h…
VEGF signaling pathway	KEGG PATHWAY	hsa04370	61	61	100	8.24543e-05	0.000414627	ENSG00000169750|ENSG00000117461|ENSG00000185386|ENSG00000126934|ENSG00000169398|ENSG00000220635|ENSG00000142208|ENSG00000226488|ENSG00000101096|ENSG00000188089|ENSG00000166501|ENSG00000102882|ENSG00000268173|ENSG00000051382|ENSG00000063176|ENSG00000221823|ENSG00000249936|ENSG00000237584|ENSG00000100030|ENSG00000120910|ENSG00000112715|ENSG00000141506|ENSG00000253971|ENSG00000164867|ENSG00000106211…	hsa:5881|hsa:8503|hsa:5600|hsa:5605|hsa:5747|hsa:3845|hsa:207|hsa:5293|hsa:4773|hsa:123745|hsa:5579|hsa:5595|hsa:5296|hsa:5291|hsa:56848|hsa:5534|hsa:5879|hsa:5879|hsa:5594|hsa:5533|hsa:7422|hsa:23533|hsa:998|hsa:4846|hsa:3315|hsa:9261|hsa:998|hsa:3315|hsa:5578|hsa:5879|hsa:6714|hsa:5336|hsa:5532|hsa:100137049|hsa:5321|hsa:5335|hsa:5290|hsa:5879|hsa:5535|hsa:998|hsa:10000|hsa:25759|hsa:5295|hsa:8…	5881|8503|5600|5605|5747|3845|207|5293|4773|123745|5579|5595|5296|5291|56848|5534|5879|5879|5594|5533|7422|23533|998|4846|3315|9261|998|3315|5578|5879|6714|5336|5532|100137049|5321|5335|5290|5879|5535|998|10000|25759|5295|842|9047|255189|8503|998|5894|5294|998|5293|8877|5530|5604|5879|7867|572|8605|5880|208|	RAC3|PIK3R3, p55, p55-GAMMA, p55PIK|MAPK11, P38B, P38BETA2, PRKM11, SAPK2, SAPK2B, p38-2, p38Beta|MAP2K2, CFC4, MAPKK2, MEK2, MKK2, PRKMK2|PTK2, FADK, FAK, FAK1, FRNK, PPP1R71, p125FAK, pp125FAK|KRAS, C-K-RAS, CFC2, K-RAS2A, K-RAS2B, K-RAS4A, K-RAS4B, KI-RAS, KRAS1, KRAS2, NS, NS3, RALD, RASK2|AKT1, AKT, CWS6, PKB, PKB-ALPHA, PRKBA, RAC, RAC-ALPHA|PIK3CD, APDS, IMD14, P110DELTA, PI3K, p110D|NFATC…	http://www.genome.jp/kegg-bin/show_pathway?hsa04370/hsa:8503%09red/hsa:5321%09red/hsa:10000%09red/hsa:572%09red/hsa:5595%09red/hsa:255189%09red/hsa:5594%09red/hsa:842%09red/hsa:5880%09red/hsa:5535%09red/hsa:5534%09red/hsa:123745%09red/hsa:5533%09red/hsa:5532%09red/hsa:3315%09red/hsa:5747%09red/hsa:4773%09red/hsa:5881%09red/hsa:5290%09red/hsa:5605%09red/hsa:5604%09red/hsa:8877%09red/hsa:5600%09red…
NOD-like receptor signaling pathway	KEGG PATHWAY	hsa04621	57	57	100	0.000138489	0.000586699	ENSG00000023445|ENSG00000205940|ENSG00000224411|ENSG00000107643|ENSG00000105483|ENSG00000203914|ENSG00000217334|ENSG00000235137|ENSG00000175104|ENSG00000253558|ENSG00000102882|ENSG00000163739|ENSG00000087077|ENSG00000255501|ENSG00000135341|ENSG00000255221|ENSG00000100030|ENSG00000112851|ENSG00000185386|ENSG00000183199|ENSG00000259706|ENSG00000096384|ENSG00000136244|ENSG00000103313|ENSG00000235512…	hsa:330|hsa:3326|hsa:3320|hsa:5599|hsa:22900|hsa:7184|hsa:3326|hsa:3326|hsa:7189|hsa:3326|hsa:5595|hsa:2919|hsa:7205|hsa:59082|hsa:6885|hsa:834|hsa:5594|hsa:55914|hsa:5600|hsa:3326|hsa:7184|hsa:3326|hsa:3569|hsa:4210|hsa:257397|hsa:7189|hsa:2920|hsa:4792|hsa:64170|hsa:3551|hsa:3320|hsa:10910|hsa:10910|hsa:3320|hsa:10910|hsa:8517|hsa:3553|hsa:8517|hsa:5970|hsa:23118|hsa:4790|hsa:7128|hsa:3326|hsa:…	330|3326|3320|5599|22900|7184|3326|3326|7189|3326|5595|2919|7205|59082|6885|834|5594|55914|5600|3326|7184|3326|3569|4210|257397|7189|2920|4792|64170|3551|3320|10910|10910|3320|10910|8517|3553|8517|5970|23118|4790|7128|3326|329|7184|841|3576|10454|114548|1147|5970|3606|3326|8767|5601|10392|3320|	BIRC3, AIP1, API2, CIAP2, HAIP1, HIAP1, MALT2, MIHC, RNF49, c-IAP2|HSP90AB1, D6S182, HSP84, HSP90B, HSPC2, HSPCB|HSP90AA1, EL52, HEL-S-65p, HSP86, HSP89A, HSP90A, HSP90N, HSPC1, HSPCA, HSPCAL1, HSPCAL4, HSPN, Hsp89, Hsp90, LAP-2, LAP2|MAPK8, JNK, JNK-46, JNK1, JNK1A2, JNK21B1/2, PRKM8, SAPK1, SAPK1c|CARD8, CARDINAL, DACAR, DAKAR, NDPP, NDPP1, TUCAN|HSP90B1, ECGP, GP96, GRP94, HEL-S-125m, HEL35, T…	http://www.genome.jp/kegg-bin/show_pathway?hsa04621/hsa:3569%09red/hsa:3606%09red/hsa:10392%09red/hsa:3553%09red/hsa:5594%09red/hsa:841%09red/hsa:330%09red/hsa:7128%09red/hsa:2920%09red/hsa:7205%09red/hsa:7189%09red/hsa:5601%09red/hsa:5600%09red/hsa:7184%09red/hsa:3551%09red/hsa:257397%09red/hsa:5595%09red/hsa:8517%09red/hsa:8767%09red/hsa:6885%09red/hsa:23118%09red/hsa:22900%09red/hsa:4792%09red…
Valine, leucine and isoleucine degradation	KEGG PATHWAY	hsa00280	48	48	100	0.000448207	0.00167839	ENSG00000113492|ENSG00000198130|ENSG00000239280|ENSG00000146085|ENSG00000075239|ENSG00000083123|ENSG00000081760|ENSG00000072506|ENSG00000113790|ENSG00000117054|ENSG00000243368|ENSG00000250420|ENSG00000128928|ENSG00000138029|ENSG00000238193|ENSG00000111275|ENSG00000234489|ENSG00000261546|ENSG00000249541|ENSG00000261072|ENSG00000175198|ENSG00000251400|ENSG00000167315|ENSG00000112972|ENSG00000196177…	hsa:64902|hsa:26275|hsa:1629|hsa:4594|hsa:38|hsa:594|hsa:65985|hsa:3028|hsa:1962|hsa:34|hsa:56922|hsa:65985|hsa:3712|hsa:3032|hsa:3032|hsa:217|hsa:501|hsa:197322|hsa:26275|hsa:3033|hsa:5095|hsa:501|hsa:10449|hsa:3157|hsa:36|hsa:217|hsa:587|hsa:316|hsa:64087|hsa:316|hsa:1738|hsa:3030|hsa:3155|hsa:593|hsa:64064|hsa:35|hsa:4329|hsa:501|hsa:3033|hsa:3030|hsa:219|hsa:56922|hsa:5096|hsa:64064|hsa:11112…	64902|26275|1629|4594|38|594|65985|3028|1962|34|56922|65985|3712|3032|3032|217|501|197322|26275|3033|5095|501|10449|3157|36|217|587|316|64087|316|1738|3030|3155|593|64064|35|4329|501|3033|3030|219|56922|5096|64064|11112|27034|39|549|	AGXT2, AGT2, DAIBAT|HIBCH, HIBYLCOAH|DBT, BCATE2, BCKAD-E2, BCKADE2, BCOADC-E2, E2, E2B|MUT, MCM|ACAT1, ACAT, MAT, T2, THIL|BCKDHB, BCKDE1B, BCKDH_E1-beta, E1B|AACS, ACSF1, SUR-5|HSD17B10, 17b-HSD10, ABAD, CAMR, DUPXp11.22, ERAB, HADH2, HCD2, MHBD, MRPP2, MRX17, MRX31, MRXS10, SCHAD, SDR5C1|EHHADH, ECHD, FRTS3, L-PBE, LBFP, LBP, PBFE|ACADM, ACAD1, MCAD, MCADH|MCCC1, MCC-B, MCCA|AACS, ACSF1, SUR-5…	http://www.genome.jp/kegg-bin/show_pathway?hsa00280/hsa:316%09red/hsa:594%09red/hsa:593%09red/hsa:219%09red/hsa:64064%09red/hsa:27034%09red/hsa:3032%09red/hsa:26275%09red/hsa:217%09red/hsa:64087%09red/hsa:3028%09red/hsa:5096%09red/hsa:11112%09red/hsa:5095%09red/hsa:10449%09red/hsa:56922%09red/hsa:39%09red/hsa:4329%09red/hsa:197322%09red/hsa:3712%09red/hsa:65985%09red/hsa:587%09red/hsa:549%09red/h…
Mucin type O-Glycan biosynthesis	KEGG PATHWAY	hsa00512	31	31	100	0.00430981	0.0099806	ENSG00000178234|ENSG00000229591|ENSG00000224570|ENSG00000185274|ENSG00000257594|ENSG00000140297|ENSG00000110328|ENSG00000258520|ENSG00000008513|ENSG00000100626|ENSG00000106648|ENSG00000143641|ENSG00000249206|ENSG00000158470|ENSG00000141429|ENSG00000187210|ENSG00000174473|ENSG00000198488|ENSG00000164574|ENSG00000144278|ENSG00000231047|ENSG00000219653|ENSG00000267526|ENSG00000131386|ENSG00000253544…	hsa:63917|hsa:63917|hsa:63917|hsa:64409|hsa:8693|hsa:9245|hsa:374378|hsa:57452|hsa:6482|hsa:57452|hsa:168391|hsa:2590|hsa:2650|hsa:9334|hsa:2589|hsa:2650|hsa:442117|hsa:192134|hsa:55568|hsa:114805|hsa:2650|hsa:2650|hsa:2589|hsa:117248|hsa:56913|hsa:56913|hsa:79695|hsa:2591|hsa:56913|hsa:6483|hsa:29071|	63917|63917|63917|64409|8693|9245|374378|57452|6482|57452|168391|2590|2650|9334|2589|2650|442117|192134|55568|114805|2650|2650|2589|117248|56913|56913|79695|2591|56913|6483|29071|	GALNT11, GALNAC-T11, GALNACT11|GALNT11, GALNAC-T11, GALNACT11|GALNT11, GALNAC-T11, GALNACT11|WBSCR17, GALNACT17, GALNT16, GALNT20, GALNTL3, GalNAc-T5L|GALNT4, GALNAC-T4, GALNACT4|GCNT3, C2/4GnT, C24GNT, C2GNT2, C2GNTM, GNTM|GALNT18, GALNACT18, GALNT15, GALNTL4, GalNAc-T15, GalNAc-T18|GALNT16, GALNACT16, GALNTL1, GalNAc-T16|ST3GAL1, Gal-NAc6S, SIAT4A, SIATFL, ST3GalA, ST3GalA.1, ST3GalIA, ST3GalIA…	http://www.genome.jp/kegg-bin/show_pathway?hsa00512/hsa:2650%09red/hsa:56913%09red/hsa:57452%09red/hsa:9334%09red/hsa:8693%09red/hsa:6482%09red/hsa:6483%09red/hsa:64409%09red/hsa:442117%09red/hsa:192134%09red/hsa:117248%09red/hsa:79695%09red/hsa:374378%09red/hsa:2589%09red/hsa:63917%09red/hsa:55568%09red/hsa:9245%09red/hsa:29071%09red/hsa:168391%09red/hsa:114805%09red/hsa:2590%09red/hsa:2591%09red
Glycosphingolipid biosynthesis - ganglio series	KEGG PATHWAY	hsa00604	15	15	100	0.0409214	0.0617576	ENSG00000233469|ENSG00000111728|ENSG00000049860|ENSG00000136840|ENSG00000253680|ENSG00000008513|ENSG00000160408|ENSG00000117069|ENSG00000213614|ENSG00000284952|ENSG00000261460|ENSG00000157350|ENSG00000257524|ENSG00000184005|ENSG00000169359	hsa:27090|hsa:6489|hsa:3074|hsa:27090|hsa:9197|hsa:6482|hsa:30815|hsa:81849|hsa:3073|hsa:9197|hsa:3073|hsa:6483|hsa:30815|hsa:256435|hsa:9197|	27090|6489|3074|27090|9197|6482|30815|81849|3073|9197|3073|6483|30815|256435|9197|	ST6GALNAC4, IV, SIAT3-C, SIAT3C, SIAT7-D, SIAT7D, ST6GALNACIV, ST6GalNAc|ST8SIA1, GD3S, SIAT8, SIAT8-A, SIAT8A, ST8SiaI|HEXB, ENC-1AS, HEL-248, HEL-S-111|ST6GALNAC4, IV, SIAT3-C, SIAT3C, SIAT7-D, SIAT7D, ST6GALNACIV, ST6GalNAc|SLC33A1, ACATN, AT-1, AT1, CCHLND, SPG42|ST3GAL1, Gal-NAc6S, SIAT4A, SIATFL, ST3GalA, ST3GalA.1, ST3GalIA, ST3GalIA,1, ST3O|ST6GALNAC6, SIAT7-F, SIAT7F, ST6GALNACVI|ST6GALN…	http://www.genome.jp/kegg-bin/show_pathway?hsa00604/hsa:256435%09red/hsa:27090%09red/hsa:9197%09red/hsa:6489%09red/hsa:30815%09red/hsa:3074%09red/hsa:81849%09red/hsa:3073%09red/hsa:6482%09red/hsa:6483%09red
Folate biosynthesis	KEGG PATHWAY	hsa00790	14	14	100	0.0475092	0.0685379	ENSG00000223920|ENSG00000168129|ENSG00000150787|ENSG00000136877|ENSG00000260347|ENSG00000164172|ENSG00000116096|ENSG00000228716|ENSG00000162551|ENSG00000124615|ENSG00000131979|ENSG00000178700|ENSG00000228432|ENSG00000151552	hsa:6697|hsa:1719|hsa:5805|hsa:2356|hsa:4337|hsa:4338|hsa:6697|hsa:1719|hsa:249|hsa:4337|hsa:2643|hsa:200895|hsa:1719|hsa:5860|	6697|1719|5805|2356|4337|4338|6697|1719|249|4337|2643|200895|1719|5860|	SPR, SDR38C1|DHFR, DHFRP1, DYR|PTS, PTPS|FPGS|MOCS1, MIG11, MOCOD, MOCODA|MOCS2, MCBPE, MOCO1, MOCODB, MPTS|SPR, SDR38C1|DHFR, DHFRP1, DYR|ALPL, AP-TNAP, APTNAP, HOPS, TNAP, TNSALP|MOCS1, MIG11, MOCOD, MOCODA|GCH1, DYT14, DYT5, DYT5a, GCH, GTP-CH-1, GTPCH1, HPABH4B|DHFRL1, DHFRP4|DHFR, DHFRP1, DYR|QDPR, DHPR, PKU2, SDR33C1|	http://www.genome.jp/kegg-bin/show_pathway?hsa00790/hsa:200895%09red/hsa:1719%09red/hsa:2643%09red/hsa:5805%09red/hsa:4337%09red/hsa:2356%09red/hsa:6697%09red/hsa:4338%09red/hsa:249%09red/hsa:5860%09red
Sulfur relay system	KEGG PATHWAY	hsa04122	10	10	100	0.0881326	0.116627	ENSG00000164172|ENSG00000260347|ENSG00000128311|ENSG00000124217|ENSG00000128309|ENSG00000276569|ENSG00000142544|ENSG00000100416|ENSG00000269388|ENSG00000124615	hsa:4338|hsa:4337|hsa:7263|hsa:27304|hsa:4357|hsa:27304|hsa:90353|hsa:55687|hsa:90353|hsa:4337|	4338|4337|7263|27304|4357|27304|90353|55687|90353|4337|	MOCS2, MCBPE, MOCO1, MOCODB, MPTS|MOCS1, MIG11, MOCOD, MOCODA|TST, RDS|MOCS3, UBA4|MPST, MST, TST2, TUM1|MOCS3, UBA4|CTU1, ATPBD3, NCS6|TRMU, LCAL3, MTO2, MTU1, TRMT, TRMT1, TRNT1|CTU1, ATPBD3, NCS6|MOCS1, MIG11, MOCOD, MOCODA|	http://www.genome.jp/kegg-bin/show_pathway?hsa04122/hsa:27304%09red/hsa:4338%09red/hsa:7263%09red/hsa:4337%09red/hsa:90353%09red/hsa:4357%09red/hsa:55687%09red
Inflammatory mediator regulation of TRP channels	KEGG PATHWAY	hsa04750	92	98	93.8776	8.50418e-06	5.98694e-05	ENSG00000171132|ENSG00000279080|ENSG00000165059|ENSG00000125538|ENSG00000268173|ENSG00000213199|ENSG00000271936|ENSG00000150995|ENSG00000134716|ENSG00000101333|ENSG00000198668|ENSG00000160014|ENSG00000102468|ENSG00000149782|ENSG00000078295|ENSG00000121281|ENSG00000145675|ENSG00000182621|ENSG00000278139|ENSG00000196083|ENSG00000258989|ENSG00000231610|ENSG00000214077|ENSG00000198400|ENSG00000171522…	hsa:5581|hsa:8398|hsa:5568|hsa:3553|hsa:5296|hsa:9311|hsa:109|hsa:3708|hsa:1573|hsa:5332|hsa:805|hsa:805|hsa:3356|hsa:5331|hsa:108|hsa:113|hsa:5295|hsa:23236|hsa:8503|hsa:3556|hsa:5583|hsa:5293|hsa:2776|hsa:4914|hsa:5734|hsa:5499|hsa:5601|hsa:5566|hsa:5599|hsa:55515|hsa:111|hsa:817|hsa:5579|hsa:816|hsa:5600|hsa:23533|hsa:5291|hsa:239|hsa:5578|hsa:3357|hsa:123745|hsa:5335|hsa:5290|hsa:239|hsa:805|…	5581|8398|5568|3553|5296|9311|109|3708|1573|5332|805|805|3356|5331|108|113|5295|23236|8503|3556|5583|5293|2776|4914|5734|5499|5601|5566|5599|55515|111|817|5579|816|5600|23533|5291|239|5578|3357|123745|5335|5290|239|805|3554|107|805|5336|115|8503|3479|239|805|114|818|815|805|40|3710|8398|5029|3269|6714|8989|112|5321|5294|805|5580|40|41|7442|5588|114|51806|5501|5500|5732|3358|2776|3710|8605|1001370…	PRKCE, PKCE, nPKC-epsilon|PLA2G6, CaI-PLA2, GVI, INAD1, IPLA2-VIA, NBIA2, NBIA2A, NBIA2B, PARK14, PLA2, PNPLA9, iPLA2, iPLA2beta|PRKACG, BDPLT19, KAPG, PKACg|IL1B, IL-1, IL1-BETA, IL1F2|PIK3R2, MPPH, MPPH1, P85B, p85, p85-BETA|ASIC3, ACCN3, DRASIC, SLNAC1, TNaC1|ADCY3, AC-III, AC3|ITPR1, ACV, CLA4, INSP3R1, IP3R, IP3R1, PPP1R94, SCA15, SCA16, SCA29|CYP2J2, CPJ2, CYPIIJ2|PLCB4, ARCND2, PI-PLC|CALM…	http://www.genome.jp/kegg-bin/show_pathway?hsa04750/hsa:3708%09red/hsa:9311%09red/hsa:5029%09red/hsa:8503%09red/hsa:5581%09red/hsa:123745%09red/hsa:5583%09red/hsa:239%09red/hsa:5588%09red/hsa:4803%09red/hsa:8398%09red/hsa:255189%09red/hsa:55515%09red/hsa:5580%09red/hsa:623%09red/hsa:8605%09red/hsa:3554%09red/hsa:5579%09red/hsa:5578%09red/hsa:805%09red/hsa:5321%09red/hsa:8989%09red/hsa:3479%09red/…
Long-term potentiation	KEGG PATHWAY	hsa04720	62	66	93.9394	0.000227996	0.000911983	ENSG00000165059|ENSG00000155897|ENSG00000126934|ENSG00000157764|ENSG00000178372|ENSG00000217331|ENSG00000220635|ENSG00000232754|ENSG00000213639|ENSG00000072062|ENSG00000166501|ENSG00000102882|ENSG00000160014|ENSG00000223467|ENSG00000253992|ENSG00000148660|ENSG00000058404|ENSG00000221823|ENSG00000176884|ENSG00000150995|ENSG00000101333|ENSG00000100030|ENSG00000120910|ENSG00000224370|ENSG00000078061…	hsa:5568|hsa:114|hsa:5605|hsa:673|hsa:51806|hsa:5501|hsa:3845|hsa:2033|hsa:5500|hsa:5566|hsa:5579|hsa:5595|hsa:805|hsa:805|hsa:114|hsa:818|hsa:816|hsa:5534|hsa:2902|hsa:3708|hsa:5332|hsa:5594|hsa:5533|hsa:805|hsa:369|hsa:27330|hsa:3710|hsa:5894|hsa:805|hsa:5578|hsa:468|hsa:2776|hsa:2891|hsa:5331|hsa:5530|hsa:5532|hsa:6197|hsa:817|hsa:1387|hsa:3710|hsa:5535|hsa:5502|hsa:5604|hsa:805|hsa:23236|hsa:…	5568|114|5605|673|51806|5501|3845|2033|5500|5566|5579|5595|805|805|114|818|816|5534|2902|3708|5332|5594|5533|805|369|27330|3710|5894|805|5578|468|2776|2891|5331|5530|5532|6197|817|1387|3710|5535|5502|5604|805|23236|10411|805|107|5906|805|5502|5502|814|2776|2890|2904|805|815|5499|468|2905|673|	PRKACG, BDPLT19, KAPG, PKACg|ADCY8, AC8, ADCY3, HBAC1|MAP2K2, CFC4, MAPKK2, MEK2, MKK2, PRKMK2|BRAF, B-RAF1, BRAF1, NS7, RAFB1|CALML5, CLSP|PPP1CC, PP-1G, PP1C, PPP1G|KRAS, C-K-RAS, CFC2, K-RAS2A, K-RAS2B, K-RAS4A, K-RAS4B, KI-RAS, KRAS1, KRAS2, NS, NS3, RALD, RASK2|EP300, KAT3B, RSTS2, p300|PPP1CB, HEL-S-80p, PP-1B, PP1B, PP1beta, PPP1CD|PRKACA, PKACA, PPNAD4|PRKCB, PKC-beta, PKCB, PRKCB1, PRKCB…	http://www.genome.jp/kegg-bin/show_pathway?hsa04720/hsa:10411%09red/hsa:3708%09red/hsa:5604%09red/hsa:673%09red/hsa:23236%09red/hsa:27330%09red/hsa:468%09red/hsa:2905%09red/hsa:2904%09red/hsa:2902%09red/hsa:5535%09red/hsa:5534%09red/hsa:805%09red/hsa:5530%09red/hsa:5533%09red/hsa:5532%09red/hsa:1387%09red/hsa:5605%09red/hsa:5499%09red/hsa:107%09red/hsa:5579%09red/hsa:5595%09red/hsa:5594%09red/hsa…
Adrenergic signaling in cardiomyocytes	KEGG PATHWAY	hsa04261	140	149	93.9597	4.52285e-08	7.96021e-07	ENSG00000107175|ENSG00000224012|ENSG00000105568|ENSG00000053918|ENSG00000165059|ENSG00000268173|ENSG00000213050|ENSG00000271936|ENSG00000101333|ENSG00000100030|ENSG00000254332|ENSG00000075429|ENSG00000067842|ENSG00000156052|ENSG00000092054|ENSG00000198668|ENSG00000128272|ENSG00000183022|ENSG00000183023|ENSG00000160014|ENSG00000065135|ENSG00000149782|ENSG00000078295|ENSG00000135447|ENSG00000221914…	hsa:10488|hsa:7168|hsa:5518|hsa:3784|hsa:5568|hsa:5296|hsa:7171|hsa:109|hsa:5332|hsa:5594|hsa:7171|hsa:27091|hsa:492|hsa:2776|hsa:4625|hsa:805|hsa:468|hsa:7170|hsa:6546|hsa:805|hsa:2773|hsa:5331|hsa:108|hsa:5502|hsa:5520|hsa:113|hsa:5295|hsa:5515|hsa:23236|hsa:782|hsa:6332|hsa:5291|hsa:5293|hsa:2776|hsa:478|hsa:5499|hsa:59283|hsa:5350|hsa:8503|hsa:493|hsa:815|hsa:11069|hsa:111|hsa:2771|hsa:84699|…	10488|7168|5518|3784|5568|5296|7171|109|5332|5594|7171|27091|492|2776|4625|805|468|7170|6546|805|2773|5331|108|5502|5520|113|5295|5515|23236|782|6332|5291|5293|2776|478|5499|59283|5350|8503|493|815|11069|111|2771|84699|9252|186|5595|6330|5526|816|5527|1385|5600|55844|23533|23439|7170|5528|5578|5522|27092|5290|783|805|5516|10411|107|70|5294|153|476|481|784|115|8503|7168|7171|5566|805|7134|114|818|…	CREB3, LUMAN, LZIP, sLZIP|TPM1, C15orf13, CMD1Y, CMH3, HEL-S-265, HTM-alpha, LVNC9, TMSA|PPP2R1A, MRD36, PP2A-Aalpha, PP2AAALPHA, PR65A|KCNQ1, ATFB1, ATFB3, JLNS1, KCNA8, KCNA9, KVLQT1, Kv1.9, Kv7.1, LQT, LQT1, RWS, SQT2, WRS|PRKACG, BDPLT19, KAPG, PKACg|PIK3R2, MPPH, MPPH1, P85B, p85, p85-BETA|TPM4, HEL-S-108|ADCY3, AC-III, AC3|PLCB4, ARCND2, PI-PLC|MAPK1, ERK, ERK-2, ERK2, ERT1, MAPK2, P42MAPK,…	http://www.genome.jp/kegg-bin/show_pathway?hsa04261/hsa:9252%09red/hsa:154%09red/hsa:153%09red/hsa:481%09red/hsa:480%09red/hsa:483%09red/hsa:482%09red/hsa:488%09red/hsa:805%09red/hsa:6324%09red/hsa:59283%09red/hsa:146%09red/hsa:147%09red/hsa:59284%09red/hsa:492%09red/hsa:493%09red/hsa:490%09red/hsa:51806%09red/hsa:818%09red/hsa:816%09red/hsa:817%09red/hsa:815%09red/hsa:4625%09red/hsa:64764%09red/…
Amoebiasis	KEGG PATHWAY	hsa05146	94	100	94	6.60156e-06	4.84114e-05	ENSG00000165059|ENSG00000228812|ENSG00000125538|ENSG00000136869|ENSG00000268173|ENSG00000091136|ENSG00000135862|ENSG00000172037|ENSG00000141404|ENSG00000101333|ENSG00000169031|ENSG00000021852|ENSG00000109320|ENSG00000213493|ENSG00000216378|ENSG00000149782|ENSG00000145675|ENSG00000182621|ENSG00000278139|ENSG00000156049|ENSG00000007171|ENSG00000231610|ENSG00000214077|ENSG00000270441|ENSG00000108821…	hsa:5568|hsa:3911|hsa:3553|hsa:7099|hsa:5296|hsa:3912|hsa:3915|hsa:3913|hsa:2774|hsa:5332|hsa:1285|hsa:732|hsa:4790|hsa:81|hsa:384|hsa:5331|hsa:5295|hsa:23236|hsa:8503|hsa:9630|hsa:4843|hsa:5293|hsa:2776|hsa:3913|hsa:1277|hsa:5566|hsa:1284|hsa:3911|hsa:5579|hsa:1284|hsa:3592|hsa:3918|hsa:3576|hsa:1288|hsa:23533|hsa:5291|hsa:87|hsa:3315|hsa:3908|hsa:5578|hsa:102723407|hsa:1287|hsa:5290|hsa:10319|h…	5568|3911|3553|7099|5296|3912|3915|3913|2774|5332|1285|732|4790|81|384|5331|5295|23236|8503|9630|4843|5293|2776|3913|1277|5566|1284|3911|5579|1284|3592|3918|3576|1288|23533|5291|87|3315|3908|5578|102723407|1287|5290|10319|5868|7850|5970|3554|107|3910|5294|3684|383|2767|2767|384|1992|1286|8503|5868|5269|7040|3586|5878|7414|7097|88|3569|5275|1282|735|5878|7043|5747|7097|5878|2919|5269|5868|3684|331…	PRKACG, BDPLT19, KAPG, PKACg|LAMA5|IL1B, IL-1, IL1-BETA, IL1F2|TLR4, ARMD10, CD284, TLR-4, TOLL|PIK3R2, MPPH, MPPH1, P85B, p85, p85-BETA|LAMB1, CLM, LIS5|LAMC1, LAMB2|LAMB2, LAMS, NPHS5|GNAL, DYT25|PLCB4, ARCND2, PI-PLC|COL4A3|C8B, C82|NFKB1, CVID12, EBP-1, KBF1, NF-kB1, NF-kappa-B, NF-kappaB, NFKB-p105, NFKB-p50, NFkappaB, p105, p50|ACTN4, ACTININ-4, FSGS, FSGS1|ARG2|PLCB3|PIK3R1, AGM7, GRB1, IM…	http://www.genome.jp/kegg-bin/show_pathway?hsa05146/hsa:3553%09red/hsa:3569%09red/hsa:8503%09red/hsa:338382%09red/hsa:3911%09red/hsa:3910%09red/hsa:3913%09red/hsa:3912%09red/hsa:3915%09red/hsa:23236%09red/hsa:3684%09red/hsa:1277%09red/hsa:22798%09red/hsa:2774%09red/hsa:5869%09red/hsa:5868%09red/hsa:7414%09red/hsa:5332%09red/hsa:5579%09red/hsa:5578%09red/hsa:2767%09red/hsa:5331%09red/hsa:5275%09re…
Glutathione metabolism	KEGG PATHWAY	hsa00480	49	52	94.2308	0.000937192	0.00289379	ENSG00000226878|ENSG00000138413|ENSG00000104687|ENSG00000284681|ENSG00000142657|ENSG00000048392|ENSG00000215326|ENSG00000170899|ENSG00000275733|ENSG00000232389|ENSG00000244556|ENSG00000178814|ENSG00000001084|ENSG00000213500|ENSG00000197448|ENSG00000160211|ENSG00000148834|ENSG00000100121|ENSG00000236062|ENSG00000225842|ENSG00000163106|ENSG00000197582|ENSG00000167468|ENSG00000164294|ENSG00000243236…	hsa:2947|hsa:3417|hsa:2936|hsa:6241|hsa:5226|hsa:50484|hsa:2876|hsa:2941|hsa:4953|hsa:6611|hsa:4953|hsa:26873|hsa:2729|hsa:51056|hsa:373156|hsa:2539|hsa:9446|hsa:2678|hsa:2949|hsa:79017|hsa:27306|hsa:2876|hsa:2879|hsa:493869|hsa:2939|hsa:2876|hsa:6723|hsa:79017|hsa:50484|hsa:2950|hsa:221357|hsa:6723|hsa:2946|hsa:6240|hsa:6241|hsa:2937|hsa:51056|hsa:2877|hsa:6240|hsa:3418|hsa:2686|hsa:6723|hsa:287…	2947|3417|2936|6241|5226|50484|2876|2941|4953|6611|4953|26873|2729|51056|373156|2539|9446|2678|2949|79017|27306|2876|2879|493869|2939|2876|6723|79017|50484|2950|221357|6723|2946|6240|6241|2937|51056|2877|6240|3418|2686|6723|2878|51060|3417|2950|6611|2730|2940|	GSTM3, GST5, GSTB, GSTM3-3, GTM3|IDH1, HEL-216, HEL-S-26, IDCD, IDH, IDP, IDPC, PICD|GSR, HEL-75, HEL-S-122m|RRM2, R2, RR2, RR2M|PGD, 6PGD|RRM2B, MTDPS8A, MTDPS8B, P53R2|GPX1, GPXD, GSHPX1|GSTA4, GSTA4-4, GTA4|ODC1, ODC|SMS, MRSR, SPMSY, SRS, SpS|ODC1, ODC|OPLAH, 5-Opase, OPLA, OPLAHD|GCLC, GCL, GCS, GLCL, GLCLC|LAP3, HEL-S-106, LAP, LAPEP, PEPS|GSTK1, GST, GST_13-13, GST13, GST13-13, GSTK1-1, hG…	http://www.genome.jp/kegg-bin/show_pathway?hsa00480/hsa:2539%09red/hsa:2678%09red/hsa:6240%09red/hsa:50484%09red/hsa:9446%09red/hsa:6723%09red/hsa:2729%09red/hsa:2940%09red/hsa:6241%09red/hsa:2686%09red/hsa:2947%09red/hsa:2946%09red/hsa:2949%09red/hsa:51060%09red/hsa:221357%09red/hsa:3417%09red/hsa:3418%09red/hsa:373156%09red/hsa:2941%09red/hsa:27306%09red/hsa:4953%09red/hsa:6611%09red/hsa:2936%0…
Lysosome	KEGG PATHWAY	hsa04142	116	123	94.3089	5.38093e-07	6.31362e-06	ENSG00000176289|ENSG00000157823|ENSG00000244142|ENSG00000213614|ENSG00000214269|ENSG00000136943|ENSG00000175416|ENSG00000234479|ENSG00000284138|ENSG00000134243|ENSG00000267009|ENSG00000182287|ENSG00000135677|ENSG00000177879|ENSG00000106367|ENSG00000102805|ENSG00000258727|ENSG00000003056|ENSG00000150967|ENSG00000111670|ENSG00000174080|ENSG00000228042|ENSG00000018280|ENSG00000138760|ENSG00000271984…	hsa:3423|hsa:10239|hsa:527|hsa:3073|hsa:5641|hsa:1515|hsa:1212|hsa:162|hsa:527|hsa:6272|hsa:22901|hsa:8905|hsa:2799|hsa:1176|hsa:1174|hsa:1203|hsa:8906|hsa:4074|hsa:23457|hsa:79158|hsa:8722|hsa:4074|hsa:6556|hsa:950|hsa:5476|hsa:4891|hsa:51606|hsa:1508|hsa:26088|hsa:7805|hsa:3423|hsa:23062|hsa:285362|hsa:1513|hsa:26503|hsa:175|hsa:10717|hsa:164|hsa:3988|hsa:10947|hsa:53|hsa:1211|hsa:5538|hsa:1514…	3423|10239|527|3073|5641|1515|1212|162|527|6272|22901|8905|2799|1176|1174|1203|8906|4074|23457|79158|8722|4074|6556|950|5476|4891|51606|1508|26088|7805|3423|23062|285362|1513|26503|175|10717|164|3988|10947|53|1211|5538|1514|4668|4125|2760|9583|533|4125|11154|2760|8905|6448|138050|9179|57192|4864|768239|27074|22901|411|162|3423|55353|26985|51172|1512|8906|2717|537|8907|1497|9476|3916|6609|410|9114…	IDS, MPS2, SIDS|AP3S2, AP3S3, sigma3b|ATP6V0C, ATP6C, ATP6L, ATPL, VATL, VPPC, Vma3|HEXA, TSD|LGMN, AEP, LGMN1, PRSC1|CTSV, CATL2, CTSL2, CTSU|CLTB, LCB|AP1B1, ADTB1, AP105A, BAM22, CLAPB2|ATP6V0C, ATP6C, ATP6L, ATPL, VATL, VPPC, Vma3|SORT1, Gp95, LDLCQ6, NT3, NTR3|ARSG|AP1S2, DC22, MRX59, MRXS21, MRXS5, MRXSF, PGS, SIGMA1B|GNS, G6S|AP3S1, CLAPS3, Sigma3A|AP1S1, AP19, CLAPS1, EKV3, MEDNIK, SIGMA1…	http://www.genome.jp/kegg-bin/show_pathway?hsa04142/hsa:7805%09red/hsa:3482%09red/hsa:8546%09red/hsa:3916%09red/hsa:23062%09red/hsa:1508%09red/hsa:1509%09red/hsa:5538%09red/hsa:6609%09red/hsa:6448%09red/hsa:8943%09red/hsa:2548%09red/hsa:8120%09red/hsa:8722%09red/hsa:55353%09red/hsa:410%09red/hsa:411%09red/hsa:23457%09red/hsa:1513%09red/hsa:1512%09red/hsa:53%09red/hsa:1515%09red/hsa:1514%09red/hsa…
Other glycan degradation	KEGG PATHWAY	hsa00511	17	18	94.4444	0.0414057	0.0617576	ENSG00000013288|ENSG00000278206|ENSG00000140400|ENSG00000269590|ENSG00000162139|ENSG00000049860|ENSG00000254131|ENSG00000261460|ENSG00000070610|ENSG00000213614|ENSG00000167280|ENSG00000001036|ENSG00000179163|ENSG00000260274|ENSG00000038002|ENSG00000269242|ENSG00000104774	hsa:23324|hsa:2519|hsa:4123|hsa:4125|hsa:10825|hsa:3074|hsa:57704|hsa:3073|hsa:57704|hsa:3073|hsa:64772|hsa:2519|hsa:2517|hsa:4123|hsa:175|hsa:4125|hsa:4125|	23324|2519|4123|4125|10825|3074|57704|3073|57704|3073|64772|2519|2517|4123|175|4125|4125|	MAN2B2|FUCA2, dJ20N2.5|MAN2C1, MAN6A8, MANA, MANA1|MAN2B1, LAMAN, MANB|NEU3, SIAL3|HEXB, ENC-1AS, HEL-248, HEL-S-111|GBA2, AD035, NLGase, SPG46|HEXA, TSD|GBA2, AD035, NLGase, SPG46|HEXA, TSD|ENGASE|FUCA2, dJ20N2.5|FUCA1, FUCA|MAN2C1, MAN6A8, MANA, MANA1|AGA, AGU, ASRG, GA|MAN2B1, LAMAN, MANB|MAN2B1, LAMAN, MANB|	http://www.genome.jp/kegg-bin/show_pathway?hsa00511/hsa:57704%09red/hsa:64772%09red/hsa:2519%09red/hsa:2517%09red/hsa:175%09red/hsa:23324%09red/hsa:4125%09red/hsa:10825%09red/hsa:4123%09red/hsa:3074%09red/hsa:3073%09red
Aldosterone-regulated sodium reabsorption	KEGG PATHWAY	hsa04960	37	39	94.8718	0.00346223	0.00834729	ENSG00000117461|ENSG00000254647|ENSG00000017427|ENSG00000220635|ENSG00000143153|ENSG00000226488|ENSG00000175793|ENSG00000166501|ENSG00000102882|ENSG00000268173|ENSG00000069849|ENSG00000118515|ENSG00000051382|ENSG00000111319|ENSG00000132681|ENSG00000049759|ENSG00000163399|ENSG00000100030|ENSG00000141506|ENSG00000129244|ENSG00000154229|ENSG00000151623|ENSG00000171105|ENSG00000018625|ENSG00000065054…	hsa:8503|hsa:3630|hsa:3479|hsa:3845|hsa:481|hsa:5293|hsa:2810|hsa:5579|hsa:5595|hsa:5296|hsa:483|hsa:6446|hsa:5291|hsa:6337|hsa:480|hsa:23327|hsa:476|hsa:5594|hsa:23533|hsa:482|hsa:5578|hsa:4306|hsa:3643|hsa:477|hsa:9351|hsa:5290|hsa:23439|hsa:5295|hsa:8503|hsa:53828|hsa:5294|hsa:5170|hsa:478|hsa:5293|hsa:481|hsa:3667|hsa:6340|	8503|3630|3479|3845|481|5293|2810|5579|5595|5296|483|6446|5291|6337|480|23327|476|5594|23533|482|5578|4306|3643|477|9351|5290|23439|5295|8503|53828|5294|5170|478|5293|481|3667|6340|	PIK3R3, p55, p55-GAMMA, p55PIK|INS, IDDM, IDDM1, IDDM2, ILPR, IRDN, MODY10|IGF1, IGF-I, IGFI, MGF|KRAS, C-K-RAS, CFC2, K-RAS2A, K-RAS2B, K-RAS4A, K-RAS4B, KI-RAS, KRAS1, KRAS2, NS, NS3, RALD, RASK2|ATP1B1, ATP1B|PIK3CD, APDS, IMD14, P110DELTA, PI3K, p110D|SFN, YWHAS|PRKCB, PKC-beta, PKCB, PRKCB1, PRKCB2|MAPK3, ERK-1, ERK1, ERT2, HS44KDAP, HUMKER1A, P44ERK1, P44MAPK, PRKM3, p44-ERK1, p44-MAPK|PIK3…	http://www.genome.jp/kegg-bin/show_pathway?hsa04960/hsa:3667%09red/hsa:3479%09red/hsa:8503%09red/hsa:53828%09red/hsa:481%09red/hsa:480%09red/hsa:483%09red/hsa:482%09red/hsa:5579%09red/hsa:5578%09red/hsa:4306%09red/hsa:3630%09red/hsa:6340%09red/hsa:5170%09red/hsa:6446%09red/hsa:5595%09red/hsa:5594%09red/hsa:5290%09red/hsa:5291%09red/hsa:5293%09red/hsa:5294%09red/hsa:5295%09red/hsa:5296%09red/hsa:4…
PI3K-Akt signaling pathway	KEGG PATHWAY	hsa04151	327	342	95.614	1.63144e-17	2.87133e-15	ENSG00000160741|ENSG00000107175|ENSG00000198793|ENSG00000254647|ENSG00000105568|ENSG00000205940|ENSG00000228812|ENSG00000217624|ENSG00000145675|ENSG00000253558|ENSG00000136869|ENSG00000243364|ENSG00000268173|ENSG00000091136|ENSG00000135862|ENSG00000249936|ENSG00000172037|ENSG00000229932|ENSG00000145431|ENSG00000184349|ENSG00000166913|ENSG00000078369|ENSG00000197461|ENSG00000169031|ENSG00000118971…	hsa:200186|hsa:10488|hsa:2475|hsa:3630|hsa:5518|hsa:3326|hsa:3911|hsa:7534|hsa:5295|hsa:3326|hsa:7099|hsa:1945|hsa:5296|hsa:3912|hsa:3915|hsa:5879|hsa:3913|hsa:7534|hsa:56034|hsa:1946|hsa:7529|hsa:2782|hsa:5154|hsa:1285|hsa:894|hsa:1975|hsa:6009|hsa:57521|hsa:3694|hsa:5649|hsa:5894|hsa:6655|hsa:468|hsa:468|hsa:3695|hsa:92579|hsa:1019|hsa:6198|hsa:5519|hsa:6194|hsa:100533105|hsa:64764|hsa:2783|hsa…	200186|10488|2475|3630|5518|3326|3911|7534|5295|3326|7099|1945|5296|3912|3915|5879|3913|7534|56034|1946|7529|2782|5154|1285|894|1975|6009|57521|3694|5649|5894|6655|468|468|3695|92579|1019|6198|5519|6194|100533105|64764|2783|898|6194|2259|9470|57521|1975|3566|10000|1902|1288|3688|2263|5515|2787|3908|6696|4790|3575|5585|4233|2261|10110|11140|1292|7249|7059|6256|3696|8817|3667|7184|672|7529|3913|529…	CRTC2, TORC-2, TORC2|CREB3, LUMAN, LZIP, sLZIP|MTOR, FRAP, FRAP1, FRAP2, RAFT1, RAPT1, SKS|INS, IDDM, IDDM1, IDDM2, ILPR, IRDN, MODY10|PPP2R1A, MRD36, PP2A-Aalpha, PP2AAALPHA, PR65A|HSP90AB1, D6S182, HSP84, HSP90B, HSPC2, HSPCB|LAMA5|YWHAZ, 14-3-3-zeta, HEL-S-3, HEL-S-93, HEL4, KCIP-1, YWHAD|PIK3R1, AGM7, GRB1, IMD36, p85, p85-ALPHA|HSP90AB1, D6S182, HSP84, HSP90B, HSPC2, HSPCB|TLR4, ARMD10, CD28…	http://www.genome.jp/kegg-bin/show_pathway?hsa04151/hsa:3918%09red/hsa:1902%09red/hsa:5585%09red/hsa:3911%09red/hsa:3910%09red/hsa:3913%09red/hsa:3912%09red/hsa:3915%09red/hsa:1299%09red/hsa:5523%09red/hsa:7533%09red/hsa:1978%09red/hsa:7531%09red/hsa:7534%09red/hsa:7249%09red/hsa:1977%09red/hsa:3696%09red/hsa:5520%09red/hsa:56034%09red/hsa:200186%09red/hsa:6446%09red/hsa:3655%09red/hsa:10110%09re…
Fatty acid metabolism	KEGG PATHWAY	hsa01212	46	48	95.8333	0.00105002	0.00308006	ENSG00000151093|ENSG00000115425|ENSG00000238193|ENSG00000196177|ENSG00000075239|ENSG00000206527|ENSG00000169710|ENSG00000138796|ENSG00000113790|ENSG00000117054|ENSG00000235043|ENSG00000236723|ENSG00000074696|ENSG00000170522|ENSG00000138029|ENSG00000145284|ENSG00000149485|ENSG00000274150|ENSG00000281938|ENSG00000261072|ENSG00000131238|ENSG00000284490|ENSG00000157184|ENSG00000248565|ENSG00000167315…	hsa:54995|hsa:55825|hsa:3032|hsa:36|hsa:38|hsa:201562|hsa:2194|hsa:3033|hsa:1962|hsa:34|hsa:9524|hsa:1376|hsa:51495|hsa:79071|hsa:3032|hsa:79966|hsa:3992|hsa:9415|hsa:23305|hsa:3033|hsa:5538|hsa:81616|hsa:1376|hsa:9524|hsa:10449|hsa:51|hsa:6319|hsa:37|hsa:60481|hsa:27349|hsa:2181|hsa:3030|hsa:3030|hsa:79071|hsa:35|hsa:8310|hsa:6319|hsa:2182|hsa:1375|hsa:6319|hsa:9415|hsa:51144|hsa:1374|hsa:23205|…	54995|55825|3032|36|38|201562|2194|3033|1962|34|9524|1376|51495|79071|3032|79966|3992|9415|23305|3033|5538|81616|1376|9524|10449|51|6319|37|60481|27349|2181|3030|3030|79071|35|8310|6319|2182|1375|6319|9415|51144|1374|23205|51102|39|	OXSM, FASN2D, KASI, KS|PECR, DCRRP, HPDHASE, HSA250303, PVIARL, SDR29C1, TERP|HADHB, ECHB, MSTP029, MTPB, TP-BETA|ACADSB, 2-MEBCAD, ACAD7, SBCAD|ACAT1, ACAT, MAT, T2, THIL|HACD2, PTPLB|FASN, FAS, OA-519, SDR27X1|HADH, HAD, HADH1, HADHSC, HCDH, HHF4, MSCHAD, SCHAD|EHHADH, ECHD, FRTS3, L-PBE, LBFP, LBP, PBFE|ACADM, ACAD1, MCAD, MCADH|TECR, GPSN2, MRT14, SC2, TER|CPT2, CPT1, CPTASE, IIAE4|HACD3, B-I…	http://www.genome.jp/kegg-bin/show_pathway?hsa01212/hsa:201562%09red/hsa:1376%09red/hsa:1375%09red/hsa:1374%09red/hsa:38%09red/hsa:55825%09red/hsa:9524%09red/hsa:8310%09red/hsa:3992%09red/hsa:51144%09red/hsa:5538%09red/hsa:51102%09red/hsa:10449%09red/hsa:2181%09red/hsa:39%09red/hsa:2182%09red/hsa:81616%09red/hsa:54995%09red/hsa:79966%09red/hsa:23205%09red/hsa:23305%09red/hsa:9415%09red/hsa:51%09r…
Phosphatidylinositol signaling system	KEGG PATHWAY	hsa04070	94	98	95.9184	3.81697e-06	3.19898e-05	ENSG00000225585|ENSG00000163719|ENSG00000279159|ENSG00000038210|ENSG00000104331|ENSG00000103502|ENSG00000268173|ENSG00000139505|ENSG00000150995|ENSG00000122126|ENSG00000101333|ENSG00000186111|ENSG00000101290|ENSG00000198668|ENSG00000160014|ENSG00000149782|ENSG00000145675|ENSG00000182621|ENSG00000278139|ENSG00000109452|ENSG00000166908|ENSG00000270914|ENSG00000137825|ENSG00000231610|ENSG00000241973…	hsa:64768|hsa:64419|hsa:8897|hsa:55300|hsa:54928|hsa:10423|hsa:5296|hsa:9107|hsa:3708|hsa:4952|hsa:5332|hsa:23396|hsa:8760|hsa:805|hsa:805|hsa:5331|hsa:5295|hsa:23236|hsa:8503|hsa:8821|hsa:79837|hsa:3612|hsa:3706|hsa:5293|hsa:5297|hsa:3707|hsa:117283|hsa:64419|hsa:3632|hsa:5579|hsa:8867|hsa:3628|hsa:23533|hsa:5291|hsa:5578|hsa:113026|hsa:8394|hsa:5305|hsa:5335|hsa:5290|hsa:5298|hsa:805|hsa:3636|h…	64768|64419|8897|55300|54928|10423|5296|9107|3708|4952|5332|23396|8760|805|805|5331|5295|23236|8503|8821|79837|3612|3706|5293|5297|3707|117283|64419|3632|5579|8867|3628|23533|5291|5578|113026|8394|5305|5335|5290|5298|805|3636|8525|3612|1609|5294|3705|9807|3631|5336|5287|8503|5286|8898|805|9108|56623|1606|80271|84812|805|8395|3710|5289|1608|9110|64768|805|805|55361|253430|51196|51806|9677|9162|887…	IPPK, C9orf12, INSP5K2, IP5K, IPK1, bA476B13.1|MTMR14, C3orf29|MTMR3, FYVE-DSP1, ZFYVE10|PI4K2B, PI4KIIB, PIK42B|IMPAD1, GPAPP, IMP_3, IMP-3, IMPA3|CDIPT, PIS, PIS1|PIK3R2, MPPH, MPPH1, P85B, p85, p85-BETA|MTMR6|ITPR1, ACV, CLA4, INSP3R1, IP3R, IP3R1, PPP1R94, SCA15, SCA16, SCA29|OCRL, INPP5F, LOCR, NPHL2, OCRL-1, OCRL1|PLCB4, ARCND2, PI-PLC|PIP5K1C, LCCS3, PIP5K-GAMMA, PIP5K1-gamma, PIP5Kgamma|C…	http://www.genome.jp/kegg-bin/show_pathway?hsa04070/hsa:3708%09red/hsa:5289%09red/hsa:3628%09red/hsa:8503%09red/hsa:8776%09red/hsa:64768%09red/hsa:8898%09red/hsa:5287%09red/hsa:23236%09red/hsa:3706%09red/hsa:3707%09red/hsa:5305%09red/hsa:8395%09red/hsa:79837%09red/hsa:5286%09red/hsa:9162%09red/hsa:113026%09red/hsa:5579%09red/hsa:5578%09red/hsa:805%09red/hsa:84812%09red/hsa:51447%09red/hsa:3705%09…
Wnt signaling pathway	KEGG PATHWAY	hsa04310	138	143	96.5035	1.94823e-08	4.8984e-07	ENSG00000080815|ENSG00000112033|ENSG00000164930|ENSG00000104371|ENSG00000139174|ENSG00000101266|ENSG00000138795|ENSG00000236555|ENSG00000229629|ENSG00000134245|ENSG00000257225|ENSG00000267699|ENSG00000168036|ENSG00000101333|ENSG00000106483|ENSG00000120910|ENSG00000213697|ENSG00000248394|ENSG00000161202|ENSG00000256211|ENSG00000120057|ENSG00000105989|ENSG00000111186|ENSG00000149782|ENSG00000055130…	hsa:5663|hsa:5467|hsa:8323|hsa:27121|hsa:144165|hsa:1457|hsa:51176|hsa:8313|hsa:6500|hsa:7482|hsa:144165|hsa:4089|hsa:1499|hsa:5332|hsa:6424|hsa:5533|hsa:1487|hsa:8061|hsa:1857|hsa:6500|hsa:6425|hsa:7472|hsa:81029|hsa:5331|hsa:8454|hsa:79718|hsa:9978|hsa:8454|hsa:23236|hsa:4775|hsa:894|hsa:81839|hsa:6934|hsa:122011|hsa:1488|hsa:5578|hsa:6907|hsa:5601|hsa:5881|hsa:6500|hsa:5599|hsa:1454|hsa:817|hs…	5663|5467|8323|27121|144165|1457|51176|8313|6500|7482|144165|4089|1499|5332|6424|5533|1487|8061|1857|6500|6425|7472|81029|5331|8454|79718|9978|8454|23236|4775|894|81839|6934|122011|1488|5578|6907|5601|5881|6500|5599|1454|817|4773|5579|23002|816|5534|5879|1452|2239|7474|59343|56998|1856|6934|57680|8321|64840|2535|11197|1488|324|27101|147111|6500|1452|7157|1855|23291|6932|6477|7476|6422|5568|2033|8…	PSEN1, AD3, FAD, PS-1, PS1, S182|PPARD, FAAR, NR1C2, NUC1, NUCI, NUCII, PPARB|FZD6, FZ-6, FZ6, HFZ6, NDNC10|DKK4, DKK-4|PRICKLE1, EPM1B, RILP|CSNK2A1, CK2A1, CKII, CSNK2A3|LEF1, LEF-1, TCF10, TCF1ALPHA, TCF7L3|AXIN2, AXIL, ODCRCS|SKP1, EMC19, OCP-II, OCP2, SKP1A, TCEB1L, p19A|WNT2B, WNT13|PRICKLE1, EPM1B, RILP|SMAD4, DPC4, JIP, MADH4, MYHRS|CTNNB1, CTNNB, MRD19, armadillo|PLCB4, ARCND2, PI-PLC|SF…	http://www.genome.jp/kegg-bin/show_pathway?hsa04310/hsa:1454%09red/hsa:3725%09red/hsa:2535%09red/hsa:6932%09red/hsa:4773%09red/hsa:6934%09red/hsa:8313%09red/hsa:5535%09red/hsa:5534%09red/hsa:5530%09red/hsa:5533%09red/hsa:5532%09red/hsa:23500%09red/hsa:81029%09red/hsa:2239%09red/hsa:894%09red/hsa:5601%09red/hsa:79718%09red/hsa:11197%09red/hsa:1452%09red/hsa:27123%09red/hsa:1457%09red/hsa:27121%09r…
ErbB signaling pathway	KEGG PATHWAY	hsa04012	85	88	96.5909	9.06051e-06	6.05104e-05	ENSG00000146648|ENSG00000117461|ENSG00000198793|ENSG00000235522|ENSG00000107643|ENSG00000259288|ENSG00000266365|ENSG00000076984|ENSG00000160691|ENSG00000220635|ENSG00000142208|ENSG00000114423|ENSG00000145675|ENSG00000185737|ENSG00000166501|ENSG00000157168|ENSG00000102882|ENSG00000268173|ENSG00000224057|ENSG00000178568|ENSG00000177606|ENSG00000097007|ENSG00000175634|ENSG00000124882|ENSG00000078061…	hsa:1956|hsa:8503|hsa:2475|hsa:8440|hsa:5599|hsa:56924|hsa:6198|hsa:5609|hsa:6464|hsa:3845|hsa:207|hsa:868|hsa:5295|hsa:10718|hsa:5579|hsa:3084|hsa:5595|hsa:5296|hsa:1956|hsa:2066|hsa:3725|hsa:25|hsa:6199|hsa:2069|hsa:369|hsa:5594|hsa:6464|hsa:1978|hsa:23533|hsa:685|hsa:818|hsa:1026|hsa:5747|hsa:9542|hsa:815|hsa:8503|hsa:6198|hsa:7039|hsa:2064|hsa:2002|hsa:6655|hsa:5578|hsa:2932|hsa:4690|hsa:673|…	1956|8503|2475|8440|5599|56924|6198|5609|6464|3845|207|868|5295|10718|5579|3084|5595|5296|1956|2066|3725|25|6199|2069|369|5594|6464|1978|23533|685|818|1026|5747|9542|815|8503|6198|7039|2064|2002|6655|5578|2932|4690|673|53358|6714|6654|817|6199|5335|5290|6464|1839|867|2549|10000|6776|2475|25759|5293|5294|57144|374|1398|1978|816|6416|5894|5291|5058|5293|673|5604|2002|5605|4609|5336|5062|5601|6777|8…	EGFR, ERBB, ERBB1, HER1, NISBD2, PIG61, mENA|PIK3R3, p55, p55-GAMMA, p55PIK|MTOR, FRAP, FRAP1, FRAP2, RAFT1, RAPT1, SKS|NCK2, GRB4, NCKbeta|MAPK8, JNK, JNK-46, JNK1, JNK1A2, JNK21B1/2, PRKM8, SAPK1, SAPK1c|PAK6, PAK5|RPS6KB1, PS6K, S6K, S6K-beta-1, S6K1, STK14A, p70_S6KA, p70(S6K)-alpha, p70-S6K, p70-alpha|MAP2K7, JNKK2, MAPKK7, MEK, MEK_7, MKK7, PRKMK7, SAPKK-4, SAPKK4|SHC1, SHC, SHCA|KRAS, C-K-…	http://www.genome.jp/kegg-bin/show_pathway?hsa04012/hsa:6777%09red/hsa:5604%09red/hsa:25759%09red/hsa:8503%09red/hsa:5062%09red/hsa:10000%09red/hsa:572%09red/hsa:57144%09red/hsa:3725%09red/hsa:5595%09red/hsa:5747%09red/hsa:10718%09red/hsa:374%09red/hsa:5894%09red/hsa:9542%09red/hsa:5063%09red/hsa:3084%09red/hsa:5579%09red/hsa:1978%09red/hsa:685%09red/hsa:868%09red/hsa:1839%09red/hsa:25%09red/hsa:…
Choline metabolism in cancer	KEGG PATHWAY	hsa05231	98	101	97.0297	1.73358e-06	1.69506e-05	ENSG00000198793|ENSG00000232658|ENSG00000186111|ENSG00000134853|ENSG00000120992|ENSG00000268173|ENSG00000249936|ENSG00000145431|ENSG00000100030|ENSG00000160271|ENSG00000197461|ENSG00000188459|ENSG00000100644|ENSG00000100485|ENSG00000267318|ENSG00000255949|ENSG00000117020|ENSG00000145675|ENSG00000278139|ENSG00000231610|ENSG00000146477|ENSG00000126934|ENSG00000103197|ENSG00000050748|ENSG00000169750…	hsa:2475|hsa:126969|hsa:23396|hsa:5156|hsa:10434|hsa:5296|hsa:5879|hsa:56034|hsa:5594|hsa:5900|hsa:5154|hsa:10163|hsa:3091|hsa:6655|hsa:6198|hsa:6199|hsa:10000|hsa:5295|hsa:8503|hsa:5293|hsa:6581|hsa:5605|hsa:7249|hsa:5601|hsa:5881|hsa:1956|hsa:5599|hsa:3845|hsa:6583|hsa:5579|hsa:5595|hsa:8394|hsa:5879|hsa:6582|hsa:23533|hsa:10434|hsa:5155|hsa:5578|hsa:56261|hsa:123745|hsa:6581|hsa:5335|hsa:5290|…	2475|126969|23396|5156|10434|5296|5879|56034|5594|5900|5154|10163|3091|6655|6198|6199|10000|5295|8503|5293|6581|5605|7249|5601|5881|1956|5599|3845|6583|5579|5595|8394|5879|6582|23533|10434|5155|5578|56261|123745|6581|5335|5290|1609|8525|5156|5294|5604|80310|8503|1120|6009|5880|8612|5291|3725|1606|8395|1608|6654|56261|5321|5879|8613|5894|5170|6009|5879|126969|1119|3091|9162|6009|1956|8394|8394|234…	MTOR, FRAP, FRAP1, FRAP2, RAFT1, RAPT1, SKS|SLC44A3, CTL3|PIP5K1C, LCCS3, PIP5K-GAMMA, PIP5K1-gamma, PIP5Kgamma|PDGFRA, CD140A, GAS9, PDGFR-2, PDGFR2, RHEPDGFRA|LYPLA1, APT-1, APT1, LPL-I, LPL1, hAPT1|PIK3R2, MPPH, MPPH1, P85B, p85, p85-BETA|RAC1, MIG5, Rac-1, TC-25, p21-Rac1|PDGFC, FALLOTEIN, SCDGF|MAPK1, ERK, ERK-2, ERK2, ERT1, MAPK2, P42MAPK, PRKM1, PRKM2, p38, p40, p41, p41mapk, p42-MAPK|RALG…	http://www.genome.jp/kegg-bin/show_pathway?hsa05231/hsa:8936%09red/hsa:8394%09red/hsa:10434%09red/hsa:8503%09red/hsa:5321%09red/hsa:10163%09red/hsa:5130%09red/hsa:56034%09red/hsa:3725%09red/hsa:5155%09red/hsa:5595%09red/hsa:255189%09red/hsa:56261%09red/hsa:8395%09red/hsa:6581%09red/hsa:6583%09red/hsa:6582%09red/hsa:9162%09red/hsa:23446%09red/hsa:123745%09red/hsa:5579%09red/hsa:1978%09red/hsa:5296…
Vasopressin-regulated water reabsorption	KEGG PATHWAY	hsa04962	43	44	97.7273	0.00116825	0.00337068	ENSG00000162104|ENSG00000107175|ENSG00000165059|ENSG00000072062|ENSG00000103769|ENSG00000258959|ENSG00000257231|ENSG00000275046|ENSG00000108774|ENSG00000060566|ENSG00000132912|ENSG00000251356|ENSG00000271936|ENSG00000144635|ENSG00000165272|ENSG00000264364|ENSG00000118260|ENSG00000220205|ENSG00000205579|ENSG00000250118|ENSG00000144566|ENSG00000225137|ENSG00000230614|ENSG00000077380|ENSG00000088986…	hsa:115|hsa:10488|hsa:5568|hsa:5566|hsa:8766|hsa:1778|hsa:8655|hsa:5868|hsa:5878|hsa:84699|hsa:51164|hsa:5878|hsa:109|hsa:51143|hsa:360|hsa:140735|hsa:1385|hsa:6844|hsa:8655|hsa:51143|hsa:5868|hsa:1781|hsa:8655|hsa:1781|hsa:8655|hsa:1780|hsa:10540|hsa:112|hsa:5878|hsa:5869|hsa:51626|hsa:10671|hsa:1778|hsa:109|hsa:551|hsa:6810|hsa:64764|hsa:84516|hsa:8766|hsa:5868|hsa:1639|hsa:79659|hsa:8766|	115|10488|5568|5566|8766|1778|8655|5868|5878|84699|51164|5878|109|51143|360|140735|1385|6844|8655|51143|5868|1781|8655|1781|8655|1780|10540|112|5878|5869|51626|10671|1778|109|551|6810|64764|84516|8766|5868|1639|79659|8766|	ADCY9, AC9, ACIX|CREB3, LUMAN, LZIP, sLZIP|PRKACG, BDPLT19, KAPG, PKACg|PRKACA, PKACA, PPNAD4|RAB11A, YL8|DYNC1H1, CMT2O, DHC1, DHC1a, DNCH1, DNCL, DNECL, DYHC, Dnchc1, HL-3, SMALED1, p22|DYNLL1, DLC1, DLC8, DNCL1, DNCLC1, LC8, LC8a, PIN, hdlc1|RAB5A, RAB5|RAB5C, L1880, RAB5CL, RAB5L, RABL|CREB3L3, CREB-H, CREBH, HYST1481|DCTN4, DYN4, P62|RAB5C, L1880, RAB5CL, RAB5L, RABL|ADCY3, AC-III, AC3|DYNC1…	http://www.genome.jp/kegg-bin/show_pathway?hsa04962/hsa:64764%09red/hsa:1385%09red/hsa:8655%09red/hsa:10671%09red/hsa:5869%09red/hsa:5868%09red/hsa:551%09red/hsa:6810%09red/hsa:84516%09red/hsa:1639%09red/hsa:1780%09red/hsa:1781%09red/hsa:140735%09red/hsa:51143%09red/hsa:51164%09red/hsa:109%09red/hsa:8766%09red/hsa:79659%09red/hsa:6844%09red/hsa:10488%09red/hsa:5878%09red/hsa:10540%09red/hsa:1778%…
FoxO signaling pathway	KEGG PATHWAY	hsa04068	131	134	97.7612	2.67112e-08	5.74783e-07	ENSG00000254647|ENSG00000257356|ENSG00000106799|ENSG00000266501|ENSG00000279641|ENSG00000268173|ENSG00000267699|ENSG00000121691|ENSG00000157456|ENSG00000176165|ENSG00000175387|ENSG00000261266|ENSG00000132155|ENSG00000100485|ENSG00000135679|ENSG00000141349|ENSG00000238244|ENSG00000121858|ENSG00000104205|ENSG00000104365|ENSG00000173846|ENSG00000117020|ENSG00000127528|ENSG00000145675|ENSG00000118971…	hsa:3630|hsa:664|hsa:7046|hsa:9140|hsa:11337|hsa:5296|hsa:4089|hsa:847|hsa:9133|hsa:2290|hsa:4087|hsa:5347|hsa:5894|hsa:6655|hsa:4193|hsa:92579|hsa:23710|hsa:8743|hsa:100533105|hsa:3551|hsa:1263|hsa:10000|hsa:10365|hsa:5295|hsa:894|hsa:8503|hsa:3575|hsa:664|hsa:10110|hsa:5293|hsa:9140|hsa:5605|hsa:901|hsa:5601|hsa:1956|hsa:10769|hsa:5599|hsa:1454|hsa:3845|hsa:595|hsa:57818|hsa:5595|hsa:114907|hsa…	3630|664|7046|9140|11337|5296|4089|847|9133|2290|4087|5347|5894|6655|4193|92579|23710|8743|100533105|3551|1263|10000|10365|5295|894|8503|3575|664|10110|5293|9140|5605|901|5601|1956|10769|5599|1454|3845|595|57818|5595|114907|6648|11345|4303|5600|23533|11337|5291|26260|11337|6774|9133|8660|4193|664|11337|6648|664|5290|2308|5347|673|23411|5294|664|5604|5594|1017|3667|891|8503|3479|2033|5565|7040|358…	INS, IDDM, IDDM1, IDDM2, ILPR, IRDN, MODY10|BNIP3, NIP3|TGFBR1, AAT5, ACVRLK4, ALK-5, ALK5, ESS1, LDS1, LDS1A, LDS2A, MSSE, SKR4, TGFR-1, tbetaR-I|ATG12, APG12, APG12L, FBR93, HAPG12|GABARAP, ATG8A, GABARAP-a, MM46|PIK3R2, MPPH, MPPH1, P85B, p85, p85-BETA|SMAD4, DPC4, JIP, MADH4, MYHRS|CAT|CCNB2, HsT17299|FOXG1, BF1, BF2, FHKL3, FKH2, FKHL1, FKHL2, FKHL3, FKHL4, FOXG1A, FOXG1B, FOXG1C, HBF-1, HBF…	http://www.genome.jp/kegg-bin/show_pathway?hsa04068/hsa:9140%09red/hsa:3845%09red/hsa:3480%09red/hsa:7874%09red/hsa:1032%09red/hsa:5599%09red/hsa:4616%09red/hsa:9133%09red/hsa:6446%09red/hsa:10110%09red/hsa:894%09red/hsa:5601%09red/hsa:8660%09red/hsa:891%09red/hsa:3630%09red/hsa:11345%09red/hsa:1454%09red/hsa:1026%09red/hsa:2033%09red/hsa:1387%09red/hsa:1147%09red/hsa:5894%09red/hsa:57818%09red/h…
Longevity regulating pathway	KEGG PATHWAY	hsa04211	92	94	97.8723	2.79134e-06	2.45638e-05	ENSG00000107175|ENSG00000198793|ENSG00000254647|ENSG00000165059|ENSG00000268173|ENSG00000271936|ENSG00000121691|ENSG00000057663|ENSG00000159346|ENSG00000141564|ENSG00000023287|ENSG00000157500|ENSG00000128272|ENSG00000267318|ENSG00000255949|ENSG00000244157|ENSG00000262313|ENSG00000078295|ENSG00000117020|ENSG00000121281|ENSG00000145675|ENSG00000278139|ENSG00000109320|ENSG00000271730|ENSG00000177169…	hsa:10488|hsa:2475|hsa:3630|hsa:5568|hsa:5296|hsa:109|hsa:847|hsa:9474|hsa:51094|hsa:57521|hsa:9821|hsa:26060|hsa:468|hsa:6198|hsa:6199|hsa:9470|hsa:57521|hsa:108|hsa:10000|hsa:113|hsa:5295|hsa:8503|hsa:4790|hsa:27244|hsa:8408|hsa:57521|hsa:5293|hsa:6009|hsa:111|hsa:3845|hsa:84699|hsa:6648|hsa:1385|hsa:23533|hsa:60673|hsa:8660|hsa:6648|hsa:5290|hsa:2308|hsa:23411|hsa:5970|hsa:107|hsa:5294|hsa:715…	10488|2475|3630|5568|5296|109|847|9474|51094|57521|9821|26060|468|6198|6199|9470|57521|108|10000|113|5295|8503|4790|27244|8408|57521|5293|6009|111|3845|84699|6648|1385|23533|60673|8660|6648|5290|2308|23411|5970|107|5294|7157|25989|3667|115|8503|3479|6009|5566|5565|114|5291|79813|84254|3480|10891|5562|5563|9776|5468|112|64764|84335|7249|1977|468|1977|814|9706|114|9470|143686|6009|5571|6199|1978|20…	CREB3, LUMAN, LZIP, sLZIP|MTOR, FRAP, FRAP1, FRAP2, RAFT1, RAPT1, SKS|INS, IDDM, IDDM1, IDDM2, ILPR, IRDN, MODY10|PRKACG, BDPLT19, KAPG, PKACg|PIK3R2, MPPH, MPPH1, P85B, p85, p85-BETA|ADCY3, AC-III, AC3|CAT|ATG5, APG5, APG5-LIKE, APG5L, ASP, hAPG5|ADIPOR1, ACDCR1, CGI-45, CGI45, PAQR1, TESBP1A|RPTOR, KOG1, Mip1|RB1CC1, ATG17, CC1, FIP200, PPP1R131|APPL1, APPL, DIP13alpha, MODY14|ATF4, CREB-2, CRE…	http://www.genome.jp/kegg-bin/show_pathway?hsa04211/hsa:64764%09red/hsa:3667%09red/hsa:8503%09red/hsa:10000%09red/hsa:5468%09red/hsa:79813%09red/hsa:9706%09red/hsa:5566%09red/hsa:5291%09red/hsa:847%09red/hsa:7157%09red/hsa:581%09red/hsa:468%09red/hsa:4790%09red/hsa:6648%09red/hsa:6198%09red/hsa:3643%09red/hsa:1978%09red/hsa:8408%09red/hsa:5571%09red/hsa:10891%09red/hsa:3479%09red/hsa:7249%09red/h…
Hedgehog signaling pathway	KEGG PATHWAY	hsa04340	46	47	97.8723	0.000786287	0.00256271	ENSG00000137486|ENSG00000248121|ENSG00000128602|ENSG00000213923|ENSG00000185920|ENSG00000117425|ENSG00000171791|ENSG00000165059|ENSG00000106571|ENSG00000036257|ENSG00000139549|ENSG00000072062|ENSG00000234534|ENSG00000151292|ENSG00000081479|ENSG00000259316|ENSG00000144228|ENSG00000113712|ENSG00000166813|ENSG00000107882|ENSG00000118971|ENSG00000266865|ENSG00000141480|ENSG00000173020|ENSG00000169118…	hsa:408|hsa:64750|hsa:6608|hsa:1454|hsa:5727|hsa:8643|hsa:596|hsa:5568|hsa:2737|hsa:8452|hsa:50846|hsa:5566|hsa:1455|hsa:1456|hsa:4036|hsa:53944|hsa:339745|hsa:1452|hsa:374654|hsa:51684|hsa:894|hsa:64750|hsa:409|hsa:156|hsa:53944|hsa:2932|hsa:1452|hsa:50846|hsa:50937|hsa:1453|hsa:8454|hsa:132884|hsa:8454|hsa:2619|hsa:64750|hsa:1452|hsa:2736|hsa:122011|hsa:595|hsa:23291|hsa:1453|hsa:23432|hsa:1112…	408|64750|6608|1454|5727|8643|596|5568|2737|8452|50846|5566|1455|1456|4036|53944|339745|1452|374654|51684|894|64750|409|156|53944|2932|1452|50846|50937|1453|8454|132884|8454|2619|64750|1452|2736|122011|595|23291|1453|23432|11127|8405|6469|2121|	ARRB1, ARB1, ARR1|SMURF2|SMO, FZD11, Gx, SMOH|CSNK1E, CKIepsilon, HCKIE|PTCH1, BCNS, HPE7, NBCCS, PTC, PTC1, PTCH, PTCH11|PTCH2, PTC2|BCL2, Bcl-2, PPP1R50|PRKACG, BDPLT19, KAPG, PKACg|GLI3, ACLS, GCPS, GLI3-190, GLI3FL, PAP-A, PAPA, PAPA1, PAPB, PHS, PPDIV|CUL3, CUL-3, PHA2E|DHH, GDXYM, HHG-3, SRXY7|PRKACA, PKACA, PPNAD4|CSNK1G2, CK1g2|CSNK1G3, CKI-gamma_3, CSNK1G3L|LRP2, DBS, GP330|CSNK1G1, CK1g…	http://www.genome.jp/kegg-bin/show_pathway?hsa04340/hsa:409%09red/hsa:408%09red/hsa:53944%09red/hsa:156%09red/hsa:595%09red/hsa:8405%09red/hsa:596%09red/hsa:6608%09red/hsa:5566%09red/hsa:2121%09red/hsa:6469%09red/hsa:8454%09red/hsa:8452%09red/hsa:894%09red/hsa:8643%09red/hsa:50937%09red/hsa:64750%09red/hsa:1452%09red/hsa:1453%09red/hsa:51684%09red/hsa:1456%09red/hsa:5727%09red/hsa:1454%09red/hsa:…
Oxytocin signaling pathway	KEGG PATHWAY	hsa04921	155	158	98.1013	1.30183e-09	4.58244e-08	ENSG00000182324|ENSG00000166484|ENSG00000061918|ENSG00000140795|ENSG00000165059|ENSG00000259904|ENSG00000228380|ENSG00000116741|ENSG00000268173|ENSG00000229890|ENSG00000271936|ENSG00000101335|ENSG00000150995|ENSG00000087258|ENSG00000101333|ENSG00000100030|ENSG00000120910|ENSG00000235808|ENSG00000168135|ENSG00000075429|ENSG00000278139|ENSG00000132155|ENSG00000198668|ENSG00000160014|ENSG00000065135…	hsa:3770|hsa:5598|hsa:2983|hsa:91807|hsa:5568|hsa:71|hsa:140465|hsa:5997|hsa:5296|hsa:60|hsa:109|hsa:10398|hsa:3708|hsa:2775|hsa:5332|hsa:5594|hsa:5533|hsa:140465|hsa:3761|hsa:27091|hsa:8503|hsa:5894|hsa:805|hsa:805|hsa:2773|hsa:3710|hsa:60|hsa:108|hsa:113|hsa:5295|hsa:23236|hsa:782|hsa:60|hsa:60|hsa:5293|hsa:2776|hsa:71|hsa:5607|hsa:5499|hsa:59283|hsa:6093|hsa:8536|hsa:1956|hsa:5566|hsa:5605|hsa…	3770|5598|2983|91807|5568|71|140465|5997|5296|60|109|10398|3708|2775|5332|5594|5533|140465|3761|27091|8503|5894|805|805|2773|3710|60|108|113|5295|23236|782|60|60|5293|2776|71|5607|5499|59283|6093|8536|1956|5566|5605|111|2771|54776|595|140465|4773|71|5595|805|816|5534|100137049|71|71|71|23533|5291|5578|340156|5331|952|27092|5290|783|805|6714|5021|57118|3761|71|5294|5604|785|1938|4208|784|115|60|85…	KCNJ14, IRK4, KIR2.4|MAPK7, BMK1, ERK4, ERK5, PRKM7|GUCY1B3, GC-S-beta-1, GC-SB3, GUC1B3, GUCB3, GUCSB3, GUCY1B1|MYLK3, MLCK, MLCK2, caMLCK|PRKACG, BDPLT19, KAPG, PKACg|ACTG1, ACT, ACTG, BRWS2, DFNA20, DFNA26, HEL-176|MYL6B, MLC1SA|RGS2, G0S8|PIK3R2, MPPH, MPPH1, P85B, p85, p85-BETA|ACTB, BRWS1, PS1TP5BP1|ADCY3, AC-III, AC3|MYL9, LC20, MLC-2C, MLC2, MRLC1, MYRL2|ITPR1, ACV, CLA4, INSP3R1, IP3R, I…	http://www.genome.jp/kegg-bin/show_pathway?hsa04921/hsa:2983%09red/hsa:5021%09red/hsa:3725%09red/hsa:255189%09red/hsa:5535%09red/hsa:5534%09red/hsa:805%09red/hsa:5530%09red/hsa:5533%09red/hsa:5532%09red/hsa:5604%09red/hsa:4882%09red/hsa:5020%09red/hsa:59283%09red/hsa:59284%09red/hsa:3845%09red/hsa:51806%09red/hsa:1026%09red/hsa:952%09red/hsa:818%09red/hsa:816%09red/hsa:817%09red/hsa:91807%09red/h…
Platelet activation	KEGG PATHWAY	hsa04611	120	122	98.3607	8.02669e-08	1.28427e-06	ENSG00000230758|ENSG00000160007|ENSG00000061918|ENSG00000121281|ENSG00000140795|ENSG00000165059|ENSG00000259904|ENSG00000241547|ENSG00000163558|ENSG00000268173|ENSG00000229890|ENSG00000271936|ENSG00000260490|ENSG00000059377|ENSG00000150995|ENSG00000101333|ENSG00000100030|ENSG00000010671|ENSG00000065135|ENSG00000149781|ENSG00000096433|ENSG00000230581|ENSG00000078295|ENSG00000283709|ENSG00000269378…	hsa:8773|hsa:2909|hsa:2983|hsa:113|hsa:91807|hsa:5568|hsa:71|hsa:60|hsa:5584|hsa:5296|hsa:60|hsa:109|hsa:103910|hsa:6916|hsa:3708|hsa:5332|hsa:5594|hsa:695|hsa:2773|hsa:83706|hsa:3710|hsa:60|hsa:108|hsa:54518|hsa:3688|hsa:5295|hsa:23236|hsa:8503|hsa:60|hsa:5293|hsa:2776|hsa:71|hsa:10125|hsa:10672|hsa:5499|hsa:1277|hsa:6093|hsa:3690|hsa:5566|hsa:111|hsa:2771|hsa:5028|hsa:71|hsa:5595|hsa:5023|hsa:1…	8773|2909|2983|113|91807|5568|71|60|5584|5296|60|109|103910|6916|3708|5332|5594|695|2773|83706|3710|60|108|54518|3688|5295|23236|8503|60|5293|2776|71|10125|10672|5499|1277|6093|3690|5566|111|2771|5028|71|5595|5023|100137049|71|71|5600|71|23533|54518|60|340156|5331|123745|2212|6850|5290|7408|10627|107|2207|71|5294|9002|3674|103910|115|60|8503|109|2534|5293|6915|71|114|5291|4846|5593|3710|5584|2770…	SNAP23, HsT17016, SNAP-23, SNAP23A, SNAP23B|ARHGAP35, GRF-1, GRLF1, P190-A, P190A, p190ARhoGAP, p190RhoGAP|GUCY1B3, GC-S-beta-1, GC-SB3, GUC1B3, GUCB3, GUCSB3, GUCY1B1|ADCY7, AC7|MYLK3, MLCK, MLCK2, caMLCK|PRKACG, BDPLT19, KAPG, PKACg|ACTG1, ACT, ACTG, BRWS2, DFNA20, DFNA26, HEL-176|ACTB, BRWS1, PS1TP5BP1|PRKCI, DXS1179E, PKCI, nPKC-iota|PIK3R2, MPPH, MPPH1, P85B, p85, p85-BETA|ACTB, BRWS1, PS1TP…	http://www.genome.jp/kegg-bin/show_pathway?hsa04611/hsa:5028%09red/hsa:2983%09red/hsa:5023%09red/hsa:2534%09red/hsa:255189%09red/hsa:2909%09red/hsa:2212%09red/hsa:9138%09red/hsa:695%09red/hsa:107%09red/hsa:10627%09red/hsa:103910%09red/hsa:91807%09red/hsa:340156%09red/hsa:2977%09red/hsa:2207%09red/hsa:8773%09red/hsa:123745%09red/hsa:23236%09red/hsa:6850%09red/hsa:6916%09red/hsa:6915%09red/hsa:4638…
Rap1 signaling pathway	KEGG PATHWAY	hsa04015	208	211	98.5782	1.67765e-12	1.47633e-10	ENSG00000185386|ENSG00000254647|ENSG00000087258|ENSG00000077782|ENSG00000269378|ENSG00000134853|ENSG00000259904|ENSG00000066468|ENSG00000160867|ENSG00000243364|ENSG00000268173|ENSG00000229890|ENSG00000271936|ENSG00000249936|ENSG00000168036|ENSG00000145431|ENSG00000184349|ENSG00000129682|ENSG00000160271|ENSG00000197461|ENSG00000169242|ENSG00000039068|ENSG00000278139|ENSG00000132155|ENSG00000198668…	hsa:5600|hsa:3630|hsa:2775|hsa:2260|hsa:3688|hsa:5156|hsa:71|hsa:2263|hsa:2264|hsa:1945|hsa:5296|hsa:60|hsa:109|hsa:5879|hsa:1499|hsa:56034|hsa:1946|hsa:2258|hsa:5900|hsa:5154|hsa:1942|hsa:999|hsa:8503|hsa:5894|hsa:805|hsa:135|hsa:1902|hsa:84552|hsa:805|hsa:9855|hsa:2773|hsa:2259|hsa:60|hsa:108|hsa:5216|hsa:10000|hsa:113|hsa:5295|hsa:23236|hsa:5216|hsa:1398|hsa:9693|hsa:60|hsa:4233|hsa:2261|hsa:6…	5600|3630|2775|2260|3688|5156|71|2263|2264|1945|5296|60|109|5879|1499|56034|1946|2258|5900|5154|1942|999|8503|5894|805|135|1902|84552|805|9855|2773|2259|60|108|5216|10000|113|5295|23236|5216|1398|9693|60|4233|2261|60|5293|2776|8817|71|5898|3690|2321|5881|1956|2261|2250|5605|11069|64411|111|3845|5028|5584|71|5909|5595|54518|805|51735|5879|10636|207|7422|71|23533|54518|60|5155|889|284|2889|5578|956…	MAPK11, P38B, P38BETA2, PRKM11, SAPK2, SAPK2B, p38-2, p38Beta|INS, IDDM, IDDM1, IDDM2, ILPR, IRDN, MODY10|GNAO1, EIEE17, G-ALPHA-o, GNAO|FGFR1, BFGFR, CD331, CEK, ECCL, FGFBR, FGFR-1, FLG, FLT-2, FLT2, HBGFR, HH2, HRTFDS, KAL2, N-SAM, OGD, bFGF-R-1|ITGB1, CD29, FNRB, GPIIA, MDF2, MSK12, VLA-BETA, VLAB|PDGFRA, CD140A, GAS9, PDGFR-2, PDGFR2, RHEPDGFRA|ACTG1, ACT, ACTG, BRWS2, DFNA20, DFNA26, HEL-17…	http://www.genome.jp/kegg-bin/show_pathway?hsa04015/hsa:5028%09red/hsa:56034%09red/hsa:7422%09red/hsa:889%09red/hsa:2904%09red/hsa:10636%09red/hsa:1500%09red/hsa:8817%09red/hsa:9693%09red/hsa:805%09red/hsa:6237%09red/hsa:25780%09red/hsa:5156%09red/hsa:5155%09red/hsa:5154%09red/hsa:27040%09red/hsa:2773%09red/hsa:3630%09red/hsa:5600%09red/hsa:7424%09red/hsa:3845%09red/hsa:51806%09red/hsa:51196%09re…
Axon guidance	KEGG PATHWAY	hsa04360	175	176	99.4318	5.89502e-11	2.59381e-09	ENSG00000254641|ENSG00000259288|ENSG00000185920|ENSG00000172830|ENSG00000214147|ENSG00000243364|ENSG00000268173|ENSG00000154928|ENSG00000249936|ENSG00000164220|ENSG00000124171|ENSG00000184349|ENSG00000100030|ENSG00000120910|ENSG00000263219|ENSG00000169242|ENSG00000084112|ENSG00000163785|ENSG00000138623|ENSG00000149269|ENSG00000233446|ENSG00000157851|ENSG00000250332|ENSG00000001617|ENSG00000167680…	hsa:3611|hsa:56924|hsa:5727|hsa:54961|hsa:55740|hsa:1945|hsa:5296|hsa:2047|hsa:5879|hsa:2151|hsa:84612|hsa:1946|hsa:5594|hsa:5533|hsa:6259|hsa:1942|hsa:54434|hsa:6259|hsa:8482|hsa:5058|hsa:5163|hsa:56896|hsa:5781|hsa:6405|hsa:10501|hsa:84552|hsa:2773|hsa:81029|hsa:5336|hsa:998|hsa:1020|hsa:3688|hsa:5295|hsa:10509|hsa:4775|hsa:5998|hsa:8503|hsa:4233|hsa:5293|hsa:22885|hsa:5361|hsa:6093|hsa:5880|hs…	3611|56924|5727|54961|55740|1945|5296|2047|5879|2151|84612|1946|5594|5533|6259|1942|54434|6259|8482|5058|5163|56896|5781|6405|10501|84552|2773|81029|5336|998|1020|3688|5295|10509|4775|5998|8503|4233|5293|22885|5361|6093|5880|7225|658|5881|815|8829|2771|57522|5163|4773|5921|5595|7225|3983|816|5534|25|54910|1808|5879|7852|6608|23533|5291|5062|5781|9037|5578|4690|7869|1949|3611|5290|3984|5335|3611|1…	ILK, HEL-S-28, ILK-1, ILK-2, P59, p59ILK|PAK6, PAK5|PTCH1, BCNS, HPE7, NBCCS, PTC, PTC1, PTCH, PTCH11|SSH3, SSH3L|ENAH, ENA, MENA, NDPP1|EFNA4, EFL4, EPLG4, LERK4|PIK3R2, MPPH, MPPH1, P85B, p85, p85-BETA|EPHB1, ELK, EPHT2, Hek6, NET|RAC1, MIG5, Rac-1, TC-25, p21-Rac1|F2RL2, PAR-3, PAR3|PARD6B, PAR6B|EFNA5, AF1, EFL5, EPLG7, GLC1M, LERK7, RAGS|MAPK1, ERK, ERK-2, ERK2, ERT1, MAPK2, P42MAPK, PRKM1, …	http://www.genome.jp/kegg-bin/show_pathway?hsa04360/hsa:64101%09red/hsa:27289%09red/hsa:2534%09red/hsa:9423%09red/hsa:5063%09red/hsa:54434%09red/hsa:57556%09red/hsa:5535%09red/hsa:5534%09red/hsa:5530%09red/hsa:5533%09red/hsa:5781%09red/hsa:6237%09red/hsa:90249%09red/hsa:81029%09red/hsa:6608%09red/hsa:9037%09red/hsa:22854%09red/hsa:10509%09red/hsa:7225%09red/hsa:57715%09red/hsa:2773%09red/hsa:658%…
