# Supplementary material for: NAT10: An RNA cytidine transferase regulates fatty acid metabolism in cancer cells
Source: Clin Transl Med. 2022 Sep 23;12(9):e1045. doi: 10.1002/ctm2.1045 (PMC9505754; doi:10.1002/ctm2.1045)
Supplement: Supplementary file 4 — Table S3 [file CTM2-12-e1045-s002.xlsx]

## Sheet: Untargeted lipidomics
Lipid species	MCF7_Ci_1	MCF7_Ci_2	MCF7_Ci_3	MCF7_siNAT10_1	MCF7_siNAT10_2	MCF7_siNAT10_3	HeLa_Ci_1	HeLa_Ci_2	HeLa_Ci_3	HeLa_siNAT10_1	HeLa_siNAT10_2	HeLa_siNAT10_3
Linoleic acid	10002.1	20002.1	15002.1	9002.12	7002.12	9002.12	60624.7	60624.7	60624.7	54681.7	442610	44687.8
1-(9Z,12Z-heptadecadienoyl)-glycero-3-phosphocholine	3369.6	25938.1	30698.1	460599	358937	30531.9	0	0	0	0	0	0
PG(18:3(6Z,9Z,12Z)	25682.3	19421.3	2722.34	13162.6	19416	13034.4	0	0	0	0	0	0
N-arachidonoyl glutamine	88041.2	86975.1	61196.2	32915.4	41081.6	29015.2	8733.68	14863.4	10098.7	0	0	0
1-(2-methoxy-tetradecanyl)-sn-glycero-3-phosphoserine	40550.9	38516	50566.1	70146.4	101787	130241	6624.68	50623.6	43288.3	9717.11	15109.7	1049.04
2E,4E-hexadienoic acid	3.44342e+07	3.46884e+07	3.60823e+07	7.91069e+06	7.65978e+06	7.78394e+06	66892.5	66686.5	50531.9	15682.3	11421.3	2722.34
4-decadiynoic acid	507434	540353	612531	460599	358937	301068	98152.5	90309.4	81320.9	226668	48832.3	45361.6
Caproleic acid	152333	160850	183750	80937.3	77336.4	72894.2	53923.8	57118	67707.2	21229.3	29507.4	33472
2E,4E-undecadienoic acid	211796	254053	176701	90102.9	89323.8	115913	67395.9	68012.7	39209.2	21683.2	34962.2	34133.4
2E,4E,6Z,8Z-Decatetraenedioic acid	389050	276099	303528	37657.3	31223.1	37951.7	171182	190180	143573	60276.7	119728	54327.2
2-lauroleic acid	395817	291509	527697	174979	188075	174790	28363.7	43288.3	62979.1	115576	66041.1	112937
pentadecenoic acid	650593	408232	350979	233015	205012	258698	186741	124563	125141	99240.1	83098.7	72109.6
N-(3-oxo-octenoyl)-homoserine lactone	325551	227017	222798	166341	184132	157654	86556	86363.4	81320.9	64193.6	65322	65358.7
Lauroyl-ethanolamine	295095	181792	226578	99648.5	122263	104481	67668.4	51238.2	57598.2	36160.4	36160.4	16885.5
Sterculic acid	211171	188664	159920	222628	280740	355362	93398.4	74993.5	54215.2	27348.2	35981.8	33465.6
Carboceric acid	24187.7	21364.7	40744.3	55803	78581.7	50954.2	18741.1	19178.9	15937.1	2913.41	9717.11	33472
Cholesteryl acetate	86171.8	133233	70781.3	247546	178412	135609	70703.5	60457.4	58038.6	29865.4	30309.2	42039.5
2-hydroperoxy-squalene	135267	233476	158154	256113	481281	384310	123678	64221.2	45214.2	14574.8	34183.2	25671.1
PC(O-12:0/2:0)	103685	100663	119114	189709	182754	189266	36424.4	55157	41379.9	12908.5	6208.32	9944.21
PE(20:5(5Z,8Z,11Z,14Z,17Z)	368732	331196	335641	883497	841495	856817	154106	135496	128166	37503.2	45936.1	33646.3
Cortisol	100826	51539.1	91047.8	35154	11842.4	18102.4	3544.01	6593.51	0	0	0	0
pentanamide	244652	289399	304495	192705	220314	244106	26483.5	19486.4	45867.8	47129.1	42253.9	54685.4
3S,4-dihydroxy-butyric acid	1.34944e+06	1.00533e+06	1.68501e+06	858014	930855	603881	614175	536742	476573	433454	308018	415630
2-octanoic acid	212770	304766	198301	165644	142807	196793	102662	93156.2	68644.6	90349.9	48338.6	61726.5
Pelargonic acid	571809	447679	540960	697754	949306	811550	415611	244431	201191	233693	118212	187799
Suberic acid	602918	464879	610520	498648	446723	424356	354700	226691	277937	130678	159788	171786
(9S)-3-isopropenyl-6-oxoheptanoic acid	549262	252210	412797	221790	309768	173282	157520	121880	164483	107293	65077.3	55001.3
7-oxo-8-amino-nonanoic acid	312201	363859	353163	197028	173941	260570	159603	167334	181197	111395	118005	96793.7
Valerenic acid	199982	240696	216550	116527	172283	151909	54627.2	103929	90993	49452.7	87310.7	17584.8
cis-10-palmitoleic acid	358770	196322	182648	139154	161373	166816	106219	56382.7	106390	14123.2	56260.3	93468.9
S-(2-Methylpropionyl)-dihydrolipoamide-E	109551	76177.3	123199	26933.9	17808.6	15992.9	46925.9	73389	26032.2	5414.51	0	6160.87
DHA	200628	113712	124889	111141	77288.8	112139	56132.7	70270.8	74479.8	47362.1	61532.3	9321.69
Behenic acid	314681	421562	409469	209940	183499	118974	106367	26223.4	181702	211833	241479	229578
N-(4Z,7Z,10Z,12E,16Z,19Z-docosahexaenoyl)-phenylalanine	803362	998750	1.03086e+06	504553	531160	658237	167034	329069	213160	77775.3	81753.7	190909
PG(18:2(9Z,12Z)	821417	828362	818588	365116	479681	533514	127036	281098	146999	50730.6	79317.8	128101
16R-(S-cysteinylglycinyl)-17S-hydroxy-4Z,7Z,10Z,12E,14E,19Z-docosahexaenoic acid	470526	519923	631627	291315	337149	348947	70327.5	192843	89497.1	54636.3	71815.2	60738.3
Cer(d18:0/21:0)	20353.3	13678.3	6487.5	5900.26	5355.29	7062.43	764.768	2517.39	0	0	0	0
8S-amino-butanoic acid	487504	500131	475329	345308	431707	464870	92731.2	118753	109671	134198	108650	138134
Isohydrosorbic acid	321693	267851	210860	27295.1	42548.6	30062.6	163.648	2668.36	3479.26	6619.81	5372.2	436.688
trans,trans-octata-2,4,6-trienoic acid	474868	302729	370265	196685	322432	312642	132217	156485	90721.4	48429.4	39905.1	47702.9
2-Methyl-6-methylene-2E,7-octadien-1-ol	504076	307621	297287	344840	231337	225592	158867	184949	177994	118105	74607.6	144234
2-amino-hexanedioic acid	731625	620178	942021	755485	1.04803e+06	835407	324817	409196	359302	278007	173826	162487
(R)-2-ethylmalic acid	314445	309280	670519	263897	259082	149855	118127	36273.6	100932	103704	25031.9	18738.3
Fuconic acid	378270	303603	367113	324101	270593	340162	145096	151542	200446	134767	133401	144642
4-Formyl-3-(formylmethyl)-4-hexenoic acid	240590	284692	453152	210297	163979	129332	73331.3	91962.9	66843.1	86043.4	1373.44	45231.1
(6R)-3-isopropenyl-6-oxoheptanoic acid	363621	346653	459195	264337	380860	252920	241085	162300	149384	77999.5	69486.9	126205
Ethyl 4-phenylbutanoate	4.69566e+06	3.92092e+06	5.3821e+06	3.14003e+06	2.90998e+06	3.72885e+06	3.05383e+06	2.83533e+06	2.9676e+06	2.22747e+06	2.36383e+06	2.40661e+06
Lauric acid	245103	298724	235293	175629	156744	148536	107890	120500	145207	57737.5	42783.8	67990.7
11-amino-undecanoic acid	293312	236022	195084	131516	161425	192129	122605	74234.8	39485.7	45076	63067.8	19805.3
2-hydroxy hendecanoic acid	339321	387274	355849	364367	361430	428057	8.15156e+07	527650	435815	320028	309421	307279
N-(3-carboxypropanoyl)-N-hydroxyputrescine	209375	279507	281490	126665	86059.7	122137	92671.5	136029	194411	19024.6	68607.3	76199.3
4-keto lauric acid	198377	113775	267850	89545.4	119267	158299	84786.4	83770	79263.8	39624.4	26687.9	40939.9
R-cucujolide V	171963	289390	189972	255724	163292	141232	91790.3	88303.7	97499.6	30205.9	57035.3	43309.7
Myristoleic acid	291896	293783	213857	124910	167469	161716	63782.4	624103	62288.8	46781.9	61077.6	66175.9
10E-Pentadecen-6,8-diynoic acid	146569	203792	121834	115607	98829.1	76113.7	102339	38128	37585.6	14027.6	26634.9	8090.17
Margaric acid	386861	443138	286502	173045	220621	164142	65097	138636	110819	67356.4	45964	83853.2
PGE1	146183	130304	182133	59399.4	80248.2	73623.4	49275.6	42935.9	40674.8	20924.1	23023.9	19403.3
15S-HpDHA	99779.6	123851	57312.2	41863.2	74936.2	61810.5	32352.1	16383.1	26437.8	5941.65	15477.3	15904.6
PC(17:1(10Z)	837654	1.18025e+06	904460	508435	824241	717773	208788	226326	134419	127673	105299	217209
3-bromo-2E-nonenoic acid	141270	117074	153309	42306.3	27239.4	31893.4	19.9676	24935.9	2313.32	567.897	240.502	322.897
1,24-Dihydroxy-25-fluorovitamin D3	76632.9	93465.9	78421.5	45859.4	41758.3	20501.8	17658.5	3274.45	0	0	0	4442.2
N-arachidonoyl glycine	82417.6	100869	95881.8	20005.2	25651.4	23595.9	5028.15	0	9457.72	1341.6	0	2902.83
Sorbaldehyde	1.00237e+06	879491	699058	827272	660985	619296	376277	510870	319588	376254	225245	202237
(S)-3-Hydroxy-10-undecenoic acid	296836	343858	187459	275865	186627	129687	108117	50382	77511.9	69355.4	20038.4	26292.1
Lycocasuarinen acid E	468734	374380	292779	349955	219904	208108	197944	163768	154245	128457	154693	84117.1
PGE2	140914	147604	121462	66302	69771.1	51553.8	32068	41027.4	38470	25798.6	23125.5	25798.6
beta-vinyl acrylic acid	553112	381329	425859	197403	83445.6	106137	268259	164722	232833	79248.2	79572.1	98347.1
Tiglic acid	243094	308840	167398	124724	181206	97735.8	80010.7	90596.6	101675	52483.7	42644.9	67478.2
2-aminomuconic acid semialdehyde	596299	447846	324995	312573	270325	237187	241762	157258	143143	144028	142652	101701
2-carboxy-cis,cis-muconic acid	353119	356882	251830	226603	238942	332463	237502	131929	149668	73660.1	78973.5	105408
2S-amino-tridecanoic acid	190469	180780	213363	128325	67372.3	96897.4	84522.5	33199.6	63452	43174.8	32876.3	8158.74
Oleic acid	170917	176326	191491	90685.5	106279	86936.9	36839.1	25753.9	3096.86	1332.59	1632.96	4557.78
N-stearoyl serine	156874	210481	77357.8	6017.47	2005.78	6981.61	8124.01	45451	9921.33	40090	81608.9	66379.5
4alpha-methyl-5alpha-cholest-7-en-3-one	190486	183703	210541	17410.7	28901.9	33844.3	7406.79	24906.4	14171.9	30366	47263.9	52726.5
penta-2,4-dienoic acid	736400	2.41854e+06	987432	821770	938717	884657	650572	453355	338239	318911	331757	284217
6E-Hexene-2-one	602310	683788	723958	470126	447938	394426	20650.6	32575	73551.1	37200.2	53577.7	34507.4
2-chloro-acetic acid	3.66298e+07	3.71675e+07	3.77996e+07	7.85157e+06	8.66212e+06	8.65263e+06	58070.4	26364.4	29150.2	28496.4	35998.3	8932.53
Angelic acid	1.05353e+06	996015	1.15411e+06	239229	155271	272386	15719.6	27645.8	10720.3	1493.23	12035.8	25912.9
?-valerolactone	358104	407601	398702	268054	232184	258123	300741	164231	160825	154767	144984	137106
2,4-heptadienal	382376	233144	356931	220322	203774	190000	281260	259832	288780	180365	163714	160275
7-amino-levulinic acid	3.00443e+06	3.16312e+06	3.01486e+06	2.24614e+06	2.77161e+06	2.77135e+06	606683	651326	639208	584096	575154	664182
S-(2-carboxypropyl)-Cysteamine	768382	746446	650633	1.0667e+06	1.26173e+06	1.35765e+06	1.05595e+06	623440	540802	346726	256111	211994
2Z,4E-decadienoic acid	284293	338241	337662	258146	186041	217047	170379	91157.2	30639.9	87767.5	70407.7	53099.6
N-butanoyl-l-homoserine	221245	160511	223594	71439.9	73263.6	41857.2	103274	73373.8	34626.9	32335.1	28783.3	30309.8
Capric acid	397028	404350	375211	234000	247840	207506	179424	194295	175248	135672	120343	106850
N-Ethyl trans-2-cis-6-nonadienamide	580038	308378	312264	334162	417301	313407	225555	243338	237678	141136	195890	187750
2,7-dimethyl-6-nonenoic acid	132422	121973	119146	91546.3	94265	76393.5	1.85415e+07	115191	95052.5	72015	39330.5	31611.9
N-(3S-hydroxy-butanoyl)-homoserine lactone	370771	391379	344345	185087	254201	270285	144414	73057.6	116030	105170	76522.2	92540.6
2-amino-decanoic acid	168454	218113	119486	236776	242873	229192	89083.9	117221	44779	85069.6	52988.2	67534.4
Pantheric Acid	255809	253065	197523	185263	193916	196981	134782	123709	28479.1	43165.3	38642.9	54060
Propenoylcarnitine	413258	343488	321215	188312	186886	167241	217105	89802.9	78506.3	67878.1	59025.1	55040.3
Dodecanedioic acid	241915	158079	215023	296066	302352	275407	263667	75380.1	86447.3	21098.5	25009	41986.6
N-(3-oxo-octanoyl)-homoserine lactone	210055	303566	212641	129169	191415	121920	53660.2	35922.5	107837	54553.9	51609.8	31287.6
tetrachloro-cis,cis-muconic acid	382470	383757	420278	156355	174241	183544	51599.5	93759.3	42373.1	48670.9	94621.9	70142
3-hydroxypalmitic acid methyl ester	159876	202928	163884	33303.7	48097.6	64998.8	65932.5	42814.3	50605.3	0	19338	16025.5
(4E,8E,10E-18:3)sphingosine	244193	255834	142543	91926.2	117663	106636	75409.1	121549	80579.5	3111.63	62425.4	70166.9
Anandamide (18:2, n-6)	114546	120477	112474	91952.9	46933.9	81695.8	69086.8	51541.5	55611.6	18245.8	30071.2	18481
Leukotriene_B4	27911.1	37656.2	0	147371	170561	186769	102653	48836.4	66871.3	113109	185942	148957
Dihydrocholesterol	268375	406121	173957	233511	184115	181071	159284	132070	140331	130946	102927	89103.6
Palmitoylcarnitine	92127.2	155235	114200	13137	22849.1	5199.03	16714.1	2520.16	12972.6	28845.9	25629.1	36412.6
MG(16:0/0:0/0:0)	228108	221514	214583	149136	171319	166002	116798	113801	110657	123283	91069.2	106260
PG(6:0/6:0)	134680	129355	136981	120007	324041	351767	46578.7	83191.7	70272.2	16786.9	43503.7	28891.4
PE(8:0/8:0)	42832.7	65275.3	46785.7	74203.3	218978	207064	70806.8	38447	15697.7	9414.85	7706.54	15279.4
Cer(d18:2/22:0)	67573.3	63680.4	49193.6	17259.7	27075.7	41813.6	634.657	6114.25	7704.6	717.804	0	7566.71
Isopropenylacetic acid	425393	794376	601065	488594	475095	634854	316713	393815	279822	251036	249996	173404
Allyl acetotic acid	2.3431e+06	2.46979e+06	2.46749e+06	534035	574610	600461	52975.4	51531.5	45934.6	47568.1	68407.4	42054.8
2S-amino-butanoic acid	633423	637467	654462	390701	446185	405919	10602.1	50758.2	36372.7	46797	23569.7	32958.8
2-Amino-3-hydroxypropanoic acid	931229	884421	649354	949670	603272	755395	288380	425501	350846	183102	228287	249014
Muconic dialdehyde	419625	388393	379526	174019	188005	194316	18422.4	13679.1	24302.4	18095	24456.3	12556.7
Hydrosorbic acid	282066	310946	358001	259379	235138	255725	68515.1	140023	45202.5	112308	66576.5	110130
N-methyl hexanamide	2.58252e+06	3.13815e+06	2.90042e+06	2.13556e+06	1.42251e+06	1.72417e+06	2.42281e+06	1.43429e+06	1.00982e+06	387365	502026	382989
Methyl hydrogen fumarate	1.00004e+06	1.50015e+06	1.07465e+06	910050	1.38625e+06	1.54236e+06	693836	148104	75146.5	61342.1	39207	66944.5
2-bromoacetic acid	294310	268316	222336	181611	175551	121618	66738.1	116135	54756.8	71170.2	30849.8	81916.6
(2E,6Z)-nona-2,6-dienal	337348	436542	287886	228911	151705	206517	88939	128325	118021	112377	102641	130392
(2R,3R,4R)-2-Amino-4-hydroxy-3-methylpentanoic acid	6.29196e+07	6.3048e+07	6.19592e+07	4.45414e+07	5.62158e+07	5.77636e+07	9.75161e+06	1.14852e+07	1.19025e+07	1.12086e+07	1.13033e+07	1.28186e+07
2-hydroxy pelargonic acid	262359	336662	263820	154955	200013	182391	70351.8	60114.3	88132.3	50160.3	75928.5	112602
3-lauroleic acid	424298	738577	452625	374619	240512	321250	118127	144644	49761.5	141095	143590	59697.1
hydroxy myristic acid	242404	193824	140451	47818	79152.7	25352.3	84828.5	19913.1	55356.8	11002.8	6108.18	15137
5-androstane	135818	180883	168460	123011	124932	125038	7124.73	9794.2	25419.9	6882.34	14628.3	13432.3
11-Phenylundecanoic acid	2.01185e+06	2.37848e+06	2.59327e+06	856903	1.0686e+06	1.22927e+06	277758	550412	446388	371415	454454	453925
alpha-Linolenic acid	396386	402758	423344	147952	175233	177506	51599.5	93759.3	54137	48988.6	94776.1	70142
PGA3	315543	378083	299325	183358	273298	214201	244819	171697	288102	79093.7	147376	74255.4
Virodhamine	116784	156267	144778	98182.7	98949.1	85881.8	62012.7	69105.9	25799.4	56416.3	31663.4	80623.6
6-keto-PGF1alpha	175810	159773	151631	22728	36527.2	23881.4	8289.19	11055.8	4690.49	3566.49	9477.21	19968.8
15(S)-HPETE	137328	156813	161660	134891	134625	125879	50138.8	43717.5	40930.5	19901	18901.3	17052.2
PG(12:0/0:0)	161143	169197	203981	118961	98291.1	99370.4	94201.2	40296.4	85987	35417.8	96921.5	52666.3
N-octanoyl histidine	0	0	0	0	0	0	834675	143372	519261	0	127516	0
DG(18:1(9Z)/18:1(9Z)/0:0)	57387.2	74679.9	23747.4	20783.3	44618.7	41371.3	5106.39	7620.83	7668.09	0	0	6395.94
Anandamide (20:3, n-3)	96740.7	26466.4	74476.2	16426.8	11229.2	4315.17	16826.5	32976.3	5082.65	0	0	0
2-keto-n-caproic acid	1.42011e+06	1.05787e+06	2.1851e+06	1.44912e+06	915464	934903	421900	485957	615360	427814	421474	345054
(R)-2,3-Dihydroxy-isovaleric acid	149657	234703	144317	170224	364995	309572	18891.9	39876.2	41719.8	32504.6	61759.3	49996.8
3-oxo-5S-amino-hexanoic acid	91503.7	79648.2	47021.2	251839	283891	135510	161901	129378	118160	69155.3	69533.7	46739.2
2-hydroxy caprylic acid	113426	245663	125003	292302	154833	276591	35299.5	93451.1	113081	91497.2	47860.9	7354.47
2,4-decadienoic acid	410513	182589	118746	130984	100714	111694	61589	82840.2	55501.4	51302.3	77085.7	30676.5
Tridecanamide	587821	429742	165721	229128	160435	190036	153782	150764	116994	147230	47902.2	79163.2
5-methyl-2E-tridecenoic acid	211355	210215	148961	180522	169097	133543	132238	52507	64187.4	23791	57800.4	28196.9
(4E,8E,10E-d18:3)sphingosine	153360	277171	237566	113713	193020	228368	106650	97177.1	33254.9	20810.6	37951.6	19439.3
TXA2	395045	387702	376247	189294	302061	200853	87510	67764.4	60177.3	52587.7	43439.7	43108
N-palmitoyl threonine	145610	186957	149830	131305	169665	126947	47495.1	61718.3	89863	84671	125520	95918.9
Cholesterol	171416	206529	168855	61581.9	54993	77339	37863.2	31449.5	32934	6698.02	5571.12	6636.87
PGF2A-EA	111204	71372.2	152222	53114.3	83876.6	88903.7	24254.6	21849.7	16614.9	27289.2	38859.9	22798.2
Linoleyl myristoleate	29217.8	29570.1	21195.8	28140.4	48506	60907.4	3245.26	7460.04	10794.8	381.44	2062.39	5777.63
cholesteryl -D-glucoside	19921.6	62503.4	59742.5	12885.4	9185.08	27016.4	637.774	8930.47	6240.2	0	1415.93	3157.83
Norlinoleic acid	125961	275638	287535	31654.2	62678.2	130910	19337.2	38610.8	0	0	0	0
(E)-3-acrylic acid	540265	379201	580104	283062	323021	458319	341417	118822	162493	84595	97082.3	110253
2-chloroacrylic acid	643665	590603	856103	392036	388134	247655	175401	167580	273984	73314.9	228857	102211
Sorbic acid	1.09517e+06	1.50466e+06	858334	915207	709886	771854	777654	581314	526745	437012	355276	487185
7-Methyl-3-methylene-1,6-octadiene	865262	766923	924770	439872	436465	668969	545707	352872	260648	338070	174943	241759
2-octynoic acid	967329	754496	799358	645322	626337	561633	626829	264153	313215	267873	224361	142169
5,7-octadienoic acid	246620	172041	174856	140516	176926	91074.1	125315	80981.2	77200.2	28829.9	7378.74	34041.5
2E,4E-Hexadienyl acetate	189396	243946	257961	167473	129069	80086.3	103423	77667.9	83196.2	15913.3	78845	38006.3
N,2,3-Trimethyl-2-(1-methylethyl)butanamide	608046	535019	437964	316556	409328	253897	327930	145523	188923	153537	144989	101133
Isocapric acid	472195	426900	382511	446585	478359	427445	388578	211811	131044	127007	82284.1	100229
2-amino-3-oxo-hexanedioic acid	247705	316707	296671	132449	228611	238982	101672	126265	34101.8	125755	186698	188762
3-maleylpyruvic acid	253395	425502	244443	270249	171241	203075	104116	94848.5	69029.9	185487	140641	121493
Sebacic acid	403592	270082	200846	164867	114764	151358	144482	53413.3	86727	14022.2	24224.1	109561
2-hydroxy-tetradecanoic acid	141047	141229	144501	88012.7	74992	59500.9	72364.4	32693.5	13785.7	24352.7	14767.2	2551.78
Palmitic acid	329992	315564	330392	168447	161579	177500	195806	130220	176549	60090.4	49934.1	55357
Methylmalonylcarnitine	297512	220747	114392	126567	198649	105777	107042	60898.9	38655.3	31960.5	17243.9	19270.6
TXB2	386210	458564	400964	28181.8	50429.2	31503.6	40062.4	109317	46196.8	85982.6	166930	262187
TXB1	106161	86616.9	83933.9	112949	162583	132535	97073.4	37751.8	26959.1	34915.8	20607	15843.3
1?,25-dihydroxy-26,27-dinorvitamin D3	267262	505813	229624	133224	170523	187979	169513	106064	133762	117109	103897	86022.9
24,25-epoxy-cholesterol	176669	150035	219005	119421	150233	84766.7	92404.2	64170.3	93840.3	48841.4	62388.8	51907.5
1A,25-dihydroxy-(26,26)-(27,27)-diethanovitamin D3	21169	56426.4	58094	23150.4	125853	70173.5	11998.9	22136	18376.8	0	8895.27	3608.5
TG(18:0(11S-acetoxy)/2:0/2:0)	49028.5	405520	36757.7	82975.2	175450	95323.2	36159	30675	41320.3	8976.89	7847.66	7352.74
Cholesterol glucuronide	15856.9	27392.5	29197	13839.2	10607.5	21239.4	10247.8	14954.9	9901.95	1083.29	3742.54	3517.96
Palmitoyl-EA	78651.8	65816.4	79942	89202	62527.3	56457	10689.5	1931.53	10207.8	3975.33	0	0
1-(13Z,16Z-docosadienoyl)-glycero-3-phosphoethanolamine	26305.3	24386.2	9477.83	13873.5	14020.9	7340.43	0	3487.45	4571.37	0	0	1665.21
11-deoxycorticosterone	45361.3	0	0	0	0	0	106405	76577.6	65614	22291.3	11643.3	57909
G-vinyl acrylic acid	79901.1	8464.89	50571.8	108710	128081	105422	144974	162567	123943	42180.9	90718.8	58169
3-hydroxypropanoic acid	815321	556304	1.12111e+06	642613	457879	483084	333079	272349	245832	394810	55080.5	28802
4S-aminopentanoic acid	1.3321e+06	892080	636206	842911	635479	475430	538880	391963	307397	374142	138823	270603
4-methyl-4-pentenoic acid	790890	121151	651833	209019	211310	525386	7229.92	7059.97	1966.5	1187.61	3755.95	0
trans,trans-hepta-2,4,6-trienoic acid	1.06589e+06	708698	464148	617477	508622	555049	381589	307256	235881	175694	195859	303498
4-nonenal	215976	142775	225767	194300	114757	84849	66708.9	84178.3	27327.8	62035.2	44327.3	41652.1
8-nonynoic acid	670806	457318	453945	470334	544242	470490	217669	140170	362033	344771	384381	451164
Isododecenoic acid	491702	472341	359791	179343	266099	402563	172540	119345	200958	151790	96203.1	117518
3-caproyl propionic acid	408075	389244	397583	263048	637773	245830	156568	224974	196727	170336	126270	116159
10-oxo-5,8-decadienoic acid	195672	143629	246938	122908	168414	132050	98933.5	78870.8	46846.5	31047.4	79992.5	72301.4
Myristic acid	264399	226199	273303	128490	147964	135234	57954.9	4362.21	56373.7	17182.2	24321.5	30569.5
9-phenyl nonanoic acid	253209	181801	119933	160847	63655.6	81496.8	62806.2	78968.7	33178.3	35033.4	16987.8	17920.1
tetradecasphinga-4E,6E-dienine	357220	223369	132627	158307	121204	78724.9	104444	29048.4	63528	17488.6	19661	32476.6
(2E,8E)-N-(2-methylpropyl)dodeca-2,8-dienamide	318606	220579	368605	390035	653223	196081	81018.7	75810.6	133358	140256	111739	145003
PC(2:0/3:1(2E))	382155	259154	380351	172322	247190	392858	127686	78776.5	119238	40033.5	81146.9	26292.6
Testosterone propionate	246258	200364	335211	158776	209903	138249	105683	90109.3	56370.8	19129.9	49825	112279
Vitamin D3	40294.7	31152.6	36115.5	66209.5	36901.8	44084.4	25936.4	0	8745.15	6625.78	1468.53	5812.32
N-(9S,11R,15S-trihydroxy-5Z,13E-prostadienoyl)-ethanolamine	75487.3	65064.2	75211.7	74944.2	51796.1	61205.1	3588.49	26888.8	11096.9	24570.7	13265.8	22374
1,25-Dihydroxy-23-oxo-vitamin D3	265739	137907	177545	130729	132379	142127	108686	53726.9	95483.8	72404.4	81111.6	89890.9
calcitetrol	113841	80597.7	62005.2	83514.2	31213.4	73441	11561.3	18396.1	4648.46	2899.75	6974.71	2899.75
PE(18:1(9Z)/18:1(9Z))	139378	288101	629106	61205.1	66209.5	57148	23277.8	384381	346692	95225.2	85476.3	82473.8
N-Cyclopropyl-trans-2-cis-6-nonadienamide	464453	453077	606045	429998	508140	403054	218739	288931	287239	232380	81900.2	254369
cis-pent-3-enoic acid	99107.7	140442	83507.5	122343	147564	168720	5342.51	6387.81	4011.35	8630.76	5892.02	736.004
Cycloserine	349145	500944	191460	205511	137326	193128	69555.1	134289	88051	95225.2	43771.8	47816
2,4-decadienal	237740	186252	256329	560112	368368	186521	149542	160814	100942	128225	130571	68849.1
Pimelic acid	502399	277902	276913	448197	436332	541621	259623	62286.1	157835	46631.4	89121.9	72597.7
Isodecanoic acid	179430	406253	303174	177060	291341	111528	46633.9	42727.4	85176.8	51685.9	80102.9	41937.5
Dodecanoic acid	2.51323e+06	2.87506e+06	2.42754e+06	976783	761273	738817	1.0589e+06	886971	989633	783148	654129	783544
Hydroxypropionylcarnitine	155169	217049	269853	126576	180516	136061	60928.2	4031.15	17299.4	17137.4	28119.2	31548.7
nonanoic acid	458870	340554	320832	417256	347202	250725	129783	213000	212251	56080.7	62822.1	139617
3R-aminodecanoic acid	325776	528095	308283	358070	256787	516343	136656	66719.5	25802.6	144817	210345	79358.2
Lauroyl-EA	113663	67641.6	186847	142658	96505.2	101266	32412.5	24109.9	22022.5	21178.5	23387.1	4488.56
1-(6Z,9Z,12Z-octadecatrienoyl)-glycero-3-phosphoserine	524203	335817	463334	178180	528103	439441	118311	96168.9	115319	40152.7	48509.7	100899
2E,4Z-Heptadienal	1.78157e+06	853588	871131	816166	784722	711780	726178	456668	317932	355374	429468	328229
Levulinic acid	1.84526e+06	1.27307e+06	1.04513e+06	1.35088e+06	1.68848e+06	1.54301e+06	1.25288e+06	792832	838753	726966	763542	716047
6,8-nonadienal	330060	362564	281451	241080	229362	144748	149196	123828	36568.4	90637.5	64751.3	64442.4
7-octynoic acid	226508	130537	206931	83894.9	112859	174288	92136.9	96416	97440.9	66376.7	43125.4	28224.6
Decane	1.12849e+06	508617	413392	740874	649256	563195	501001	395404	316926	236685	204139	188262
4E-nonenoic acid	1.48305e+06	1.48304e+06	1.44939e+06	1.0334e+06	855496	1.23861e+06	1.20004e+06	1.10322e+06	1.13488e+06	848980	409561	855709
(3R)-isopropenyl-6-oxoheptanoic acid	777151	834812	661157	608741	482813	569531	513671	288720	194709	255723	255267	216957
3R-hydroxy-decanoic acid	113852	226780	162398	69116.6	55878.5	94380.7	79274.6	67179.8	38409.7	21916.8	25781.9	54213.9
Pinosylvin	271896	322964	229614	107190	87099.4	120229	180511	69818.4	51482.4	11917.2	40679.6	53035.9
3R-hydroxy-dodecanoic acid	149236	227433	173370	131505	115722	130849	154707	135599	85519	51163.7	63678.9	37277.2
(4E,6E,d14:2) sphingosine	400329	253195	197817	122662	119107	96972	162889	58082.9	48215	41475.9	34459.3	55420.9
4-keto myristic acid	114555	160250	105849	96481.2	99277.9	59406.9	74217.2	31337.6	20748.2	3113.44	27691.9	45912
Dodecanoylcarnitine	186617	120695	164754	159290	86920.8	57561.9	54098.9	88469.8	81034.8	19045.5	34633.2	50644.3
10,11-dihydro-20-dihydroxy-LTB4	392930	444028	265505	34619.3	23822.8	33490.7	14339.6	45810.4	39785.1	44455.7	159611	111857
Saringosterol	634412	511870	442395	440630	341687	332515	283270	309016	335771	201824	318274	306971
DG(13:0/13:0/0:0)	53723.4	197906	154720	190816	311044	348587	102091	72359.6	73070.4	8127.34	20801.9	30426.6
O-butanoyl-carnitine	141977	169067	96847.4	103669	28137.8	105585	20751.5	24732.8	29247.1	0	0	0
N-(2-methoxy-ethyl) arachidonoyl amine	183066	116346	74462.3	74002.1	23683	51264.7	33800.7	20530.3	0	11904.7	20568.6	0
2,6E,10E-Trimethyl-2,6,10-dodecatriene-diketo-gulonic acid	821047	1.02584e+06	506836	0	0	0	0	495957	394942	642168	416436	673230
Glucosyl sphingosine	0	0	0	145129	67657.9	117290	0	0	0	28339.7	0	113971
Lipstatin	13718.3	8454	0	31477.4	20712.4	8657.29	0	0	0	0	0	0
PC(18:1(9E)/2:0)	8821.05	48082.9	36257.6	33077.5	5143.51	0	0	0	0	0	0	0
DG(18:3(9Z,12Z,15Z)/18:3(9Z,12Z,15Z)/0:0)	21816.8	10479.5	12825.2	14524	27713.9	14499.6	993.609	0	1384.04	1450.33	0	0
Butanoic acid	20353.3	9036.73	8464.85	5744.55	16392.7	20529.4	764.768	2511.25	0	0	0	388.089
Pyruvic acid	3.86156e+06	3.76278e+06	3.74434e+06	2.38653e+06	2.8048e+06	2.33594e+06	2.67359e+06	2.43994e+06	3.49613e+06	1.27622e+06	1.01222e+06	1.47999e+06
3E-Hexane-2-one	334757	326692	400438	78798	106234	59413.7	23103.8	61412.6	23929.7	30725	5268.64	30905.9
(E)-3-chloroacrylic acid	385819	534867	476733	366578	671123	784122	333440	72783.8	49941.2	37246.5	44900.2	86026.1
Acetyl-CoA	457190	391644	388436	345226	131304	138994	170728	169684	166980	57158.6	73958.4	84354.5
trans-1,2-dimethylcyclohexane	173257	123586	193419	151011	196523	175938	64995.6	50772.2	58002.1	50792.4	68685.1	100834
4R-aminopentanoic acid	2.89488e+06	2.56692e+06	1.85385e+06	1.62061e+06	1.59186e+06	892843	1.4401e+06	571851	370070	494254	395610	608294
(S)-3,4-Dihydroxybutyric acid	2.11509e+06	2.96573e+06	3.12263e+06	1.36313e+06	3.56233e+06	2.78208e+06	1.50268e+06	266351	247357	183581	88751.5	126093
9-isopropyl-3-butenoic acid	7.07856e+07	6.77584e+07	6.90088e+07	6.58837e+07	6.63039e+07	6.61962e+07	6.40887e+07	6.61566e+07	6.37342e+07	6.41596e+07	6.12261e+07	6.49678e+07
Myrcene	358264	153879	129583	126184	110294	122832	107290	145271	51636.3	20372.7	50569.5	47072.3
2E,6E,8E-decatrienoic acid	121012	73421.1	162942	424118	283389	341296	17557.2	113499	78850.3	200578	114180	208561
3Z-decenoic acid	388223	226600	367431	298791	289761	361768	179906	169978	147699	132730	149239	151342
decanamide	196033	147129	129850	55917.2	127862	65056	99697.4	81445.4	52805.9	19265.1	54167.2	37523.2
4E-Undecene-6,8,10-triynoic acid	242352	242290	189717	232317	236089	88565.9	77266.5	67108	33825.9	80340.7	10538.3	14823.6
10-hydroxy-2E-decenoic acid	258296	362364	257872	139781	196112	193145	155239	68950.9	71806.8	137932	60843	72629.1
3-aminodecanoic acid	257024	355868	62019.3	89002.8	172155	84815.5	52295.2	54067.2	78558.9	41007.6	35246.9	44084.2
9R-hydroxy-decanoic acid	422746	408693	420594	308896	453529	304571	287823	128099	168243	69837	177926	78819
4,6-dioxo-2E-octenedioic acid	216253	297171	230177	96691	151711	172761	72007.4	19396.1	85158.3	116603	60354.8	67106.7
Acetyl-L-carnitine	281591	284064	318715	208594	102940	150528	164617	154700	74789	47922.3	69755.2	61388.2
Acetyl-D-carnitine	329409	115297	157312	79351.6	112274	80615.7	149436	31393.5	65536.1	27791	28308.4	31273.8
Isotridecenoic acid	482566	366206	207712	187116	104078	200291	319212	287436	228702	50178.9	115333	133571
12-oxo-10E-dodecenoic acid	177347	136339	61760.2	34128.7	9575.97	18206.9	20232.4	19248.8	26001.6	123619	45096.1	66335.7
N-(3-oxo-hexanoyl)-homoserine lactone	641951	438185	630505	429717	227120	349121	359948	210651	169346	205968	178570	137051
O-propanoyl-D-carnitine	343208	337332	207436	213610	87581.8	228110	97945.4	152327	74012	25188.8	52467.4	33526.9
3-hydroxy-decanedioic acid	430738	229496	268119	162439	158343	163892	233525	151089	78118.5	52558.6	52489.8	35598.3
2-hydroxy-decanedioic acid	480733	353241	480163	489536	456164	519582	1.29091e+08	812709	545446	421395	271368	386293
Tetradecan-7,9-diynoic acid	216107	171273	160692	64314.5	187175	75563.2	37059	21584.6	29463.8	19715.3	4535.68	47820.4
7E,9Z,11-Dodecatrienyl acetate	370603	436018	401783	330962	395576	377345	86342.4	57037.4	12908	32018.6	33624.3	26435.8
Butenylcarnitine	514302	495376	315536	311447	310290	309281	311190	192846	210469	210058	206528	132586
(R)-2-aminotridecanoic acid	165934	144498	216722	49094.2	102239	123519	79495.9	26002	1566.47	10752.2	2639.63	28033.3
Isobutyryl-L-carnitine	325755	300102	214469	201272	117707	204258	134945	118210	16552.8	31093.2	13028.5	32979
C14 sphingosine	136633	64065.8	43576.4	134030	94973.4	69946.5	35120.5	33448.1	11705	27371.2	15636.7	0
2-Hexenoylcarnitine	208691	124286	145320	87257.2	87096.2	89743.3	138361	44331.6	50455.6	31808.1	25678	11539.7
9Z,12Z-Octadecadienal	161878	224471	174377	94796.3	57751.7	81847.3	169654	56833	47754.6	31151.9	47240.9	9723.37
9Z,12Z,15Z-octadecatrienoic acid	192537	77120	176835	16846.8	66380.2	39383	99795.9	26382.9	23602.6	9036.64	16632.5	7552.19
(R)-9-hydroxy-octadecanoic acid	181997	119367	76910.5	46387.7	55843.3	56115.4	55848.1	23802.1	8461.84	18793.5	15806.2	2581.66
Arachidonic acid	106250	124630	118154	51481.1	66244.3	60500.9	98967.7	72195.8	100541	3324.33	3149.42	1585.51
14Z-eicosenoic acid	414213	285877	432790	309553	172741	175736	229167	204198	172492	143760	91007.9	124221
Diiodoethanoic acid	312653	101545	131006	165800	97859.1	94683.4	80874.5	80063.3	80874.5	50793	40944.2	54945
PGB2	117493	131219	129801	31932.4	33631.5	26372.5	34107.5	30537.3	38694	6417.65	5042.11	8796.14
Cortisone	206568	173933	134644	65270.9	88077.1	75084.1	70644.6	29114.2	67488.3	42356.1	47149.1	27144.5
N-palmitoyl dopamine	77248.6	120199	173928	100144	93269.3	119195	52055.3	80415.3	57729.2	35304.6	23469.8	40075.9
N-Oleoyl Dopamine	274963	170778	167898	139813	127817	141211	151918	159752	76815.4	86984.7	66395	62213.7
PA(18:3(6Z,9Z,12Z)/0:0)	112057	56313	13985.3	25054.7	27126.2	31208.5	1278.16	3907.64	3982.72	4137.23	1886.37	3682.48
PC(14:0/20:4(5Z,8Z,11Z,14Z))	50041.2	49830.5	43147.3	40416.6	20754.2	115585	17310.2	13556.3	31204	5770.95	8796.14	10404
PC(18:1(9Z)/16:0)	107519	70419.5	128793	28840.3	85336.5	78468.6	18822.7	18340.5	11281.9	10468.8	23184.2	24497.9
4,6-heptadienal	293708	287606	402421	230299	177827	192842	169506	108807	161777	189858	156437	85403
3,7-Dimethyl-1,3Z,6-octatriene	217912	513474	212107	161012	207472	132781	155218	67526.9	48659.5	126879	56906.7	102201
Capraldehyde	4.95287e+06	4.48912e+06	3.92911e+06	2.82313e+06	3.5728e+06	3.52104e+06	2.02501e+06	1.10812e+06	2.9033e+06	2.12932e+06	2.45751e+06	1.8592e+06
3,5,5-trimethyl-hexanoic acid	217680	458176	458333	281679	625795	663771	194622	250635	159865	157235	12325.9	170300
2Z,4E,6Z-Decatrienoic acid	623188	975602	385089	187771	488835	350129	22428.1	67892	111576	208101	169840	46622.5
2E,6E-decadienoic acid	428331	295665	339037	327856	256285	166096	171637	120220	57662	34812.1	144835	39007.6
(R)-8-hydroxy-nonanoic acid	269617	337386	188634	104984	38589.9	145360	134363	85476.8	81098.8	33299.4	75735.1	24960.5
2-chloromuconic acid	551173	713134	358489	268494	373984	514636	291805	237377	150372	207663	89320.3	126413
(3R)-3-isopropenyl-6-oxoheptanoic acid	390405	284851	239201	244811	85914.5	141409	66466	87913.6	72107.4	75344.1	33419.6	3675.7
stearyl alcohol	348241	238366	207866	306156	164460	142893	121836	126249	144745	58877	124957	97937.4
9E,11E,13E-octadecatrienoic acid	119567	227578	150384	142258	87101	54376.5	29416.4	21900.6	5993.65	58923.5	38914.9	10848.1
PGC2	215794	277090	191499	195509	175463	257122	143136	153130	140925	70813	99269.8	89737.3
(R)-3-hydroxy-eicosanoic acid	72978.6	129627	117580	154594	118441	167556	159535	180485	199327	113121	98610.2	22616.3
PGJ2	278782	249372	258166	206975	227897	210510	211599	238632	255907	123450	138504	121682
Vitamin D4	105634	74076	157557	18810.7	21885.4	34267.3	4246.94	25347.6	10256.6	31607.4	41224.3	84892.5
PE(6:0/6:0)	22670.2	84888.9	56485.1	40003.7	154979	164453	32229.8	4581.48	21531.6	1557.36	4810.89	0
(S)-2,3-Dihydroxy-isovalerate	359796	841521	846880	0	0	0	350519	0	0	343730	372961	614680
Butyramide	643340	340341	447406	259441	121154	99255.1	264282	481796	287921	130816	17294.1	121928
Malonic acid	323584	291357	344214	263198	248356	295314	163486	163414	136252	75374	108424	119087
2E,4E,7-octatrienal	341217	196416	489904	130419	247714	213853	74970.3	129642	21815.1	65482.4	88495.2	51531.2
3-isopropyl-3-butenoic acid	313794	350671	490268	232404	430912	232579	197562	94339.6	178323	141528	180078	103828
5-amino-levulinic acid	2.67214e+06	2.27139e+06	2.20568e+06	1.06191e+06	2.24824e+06	1.00144e+06	1.9909e+06	688596	771278	710347	459751	580871
Methyl furfuracrylate	272717	306548	234074	200921	182581	291080	96313.6	111132	51188.8	49186.1	138536	88423.3
Linderic acid	311927	221053	177902	208341	169300	185837	169124	108481	138338	164189	155044	88521.1
Dodecanoyl-CoA	489196	482140	430675	271867	264178	216923	481866	381527	306278	150088	106917	116151
7-phenyl-heptanoic acid	820006	1.00226e+06	980960	781799	877397	966104	175480	117059	103741	71992	151535	140844
2-Hydroxylauroylcarnitine	135724	94901.4	65586.7	59358.1	68760.9	92205.6	52933	16418.3	18365.1	7642.71	22595.4	21484.6
Cer(d15:1/24:0)	65721.5	109882	91418.5	50515.3	92773.6	58131.2	12549.8	31794.4	6453.71	8201.77	23168	16256.3
2S-Hydroxybutanoic acid	497180	244902	230212	246054	252117	177481	124685	155159	85119.1	50126.7	54004	124804
(3S,4R)-3,4,5-trihydroxypentanoic acid	320336	328457	495436	293086	450167	436509	256941	221410	64500.2	15652.8	84472	110533
Acetoacetylcarnitine	273676	139767	191512	298016	134923	201979	103418	111452	127776	41327.3	114732	63878.9
N-propyl arachidonoyl amine	1.15846e+06	1.07248e+06	1.0333e+06	1.05152e+06	1.04708e+06	1.1525e+06	1.0063e+06	620795	735865	562361	729362	624306
PA(22:1(11Z)/0:0)	18405.2	29348.4	18448.9	34984.6	12490.7	22808.2	9867.15	0	0	4835.99	0	0
PGD2	84029.7	110154	78142.8	24897.1	11496.8	15445.6	5125.79	6451.81	4567.27	1600.14	1213.39	1513.63
13S-HOTrE	115211	136423	147595	86834.3	19432.6	32051.7	65622.9	63361.2	1513.63	13438.2	13500.2	0
4-hydroxy-butyric acid	393804	863074	402161	510346	446133	251209	144018	108078	118573	187161	190684	198892
3E-Hexene-2-one	884091	526477	743289	655062	558409	631361	526244	487619	59612.5	198142	486771	477791
5-Nonen-2-one	145330	67479.7	179583	108078	121155	71995.6	60998.4	15586.4	50141.9	41687.9	28641.4	42699.2
2E,4Z,7Z-decatrienal	148452	119639	349636	298984	242327	155824	100269	77600.9	106655	108549	46911.5	26690.3
2E,4Z-Decadienal	290176	385717	437371	330715	326157	376198	242384	147000	113068	148049	148214	149386
Mevalonate	361026	161060	226748	157210	260382	187457	145136	81154.1	31015.7	48869.1	50600.1	35714.1
5Z,8Z,11E,14Z,17Z-eicosapentaenoic acid	82591.7	116004	66684	74082.7	86231.5	51571.9	33775.6	1633.05	5400.35	7527.93	3040.78	0
PC(0:0/3:1(2E))	360684	352064	293311	191041	374444	398525	49183.5	42055.5	67596.3	27250.9	25671.4	68928.6
4,8,12,16-eicosatetraenoic acid	146373	152276	32930.9	69559.8	23661.6	35840.5	32862.8	8995.61	9783.11	1176.75	1213.39	1513.63
but-2-enoic acid	516850	528534	491359	195552	225644	339954	220960	282861	98442.3	79379.1	120590	145900
2Z-butenoic acid	1.05455e+06	1.60818e+06	980970	1.07142e+06	918087	1.25012e+06	810230	55520.6	373240	222026	181843	138198
Pentanal	1.52215e+06	1.45352e+06	1.14572e+06	643644	1.1207e+06	968098	1.06309e+06	959497	1.14224e+06	899528	623794	706327
3Z-Hexen-3-ol	408305	313372	160149	221619	258525	277524	151117	96400.6	85300.3	118747	103711	89389.9
acetoacetamide	133696	131632	76103.7	63330	9777.11	42807.2	62265.5	75306.3	23741.3	23360.4	883.714	22619.2
3-hydroxy-butanoic acid	438015	318312	451560	375976	406103	407571	57353.7	104933	132630	75553.9	131518	97957.3
11,12-DiHETE	207602	296788	272320	147693	157214	218444	264408	231793	204827	99760.4	67796.1	130086
11,15-di-HEPE	199467	224160	213198	132360	164505	96589.5	138074	100321	91861.3	93396.6	93963.5	86799.9
Succinic acid	220946	442162	307019	169784	420232	275680	115518	193670	139912	54240.3	62628.8	138524
6Z,8-Nonadien-2S-ol	278180	447048	530514	370948	316209	495358	122747	110283	141452	136670	139148	130346
3E-Hexenyl acetate	239984	257356	167963	199013	232102	221790	121309	90799.7	20977.3	30273.5	64317.5	94750
2R-aminoheptanoic acid	968055	749895	749073	695394	1.06193e+06	959206	643594	445897	201165	311462	225046	222477
neostearic acid	204453	109629	178485	93799.6	33316.8	33250	165266	185419	142942	71021.4	56862.4	46723.4
15,16-EpODE	621265	540968	588946	494630	399450	297506	386275	383640	228851	168480	327535	128344
3,5,7,9,11,13,15,17,19-nonaoxo-docosanoyl-[acp]	1.0449e+06	820582	561500	835112	810511	393025	558014	214041	323294	302755	201820	101825
2S-hydroxy-Hexanedioic acid	460550	351655	415769	521825	275845	420051	175135	217675	202829	263561	153586	220698
Caproic acid	254031	264221	292003	180560	183605	141385	154693	160956	156329	34081	21562.1	15302.7
6-oxo-nonanoic acid	417873	315806	249147	316677	356002	337302	21148.1	227260	103930	158590	77777.2	196954
8R-hydroxy-2-Decene-4,6-diynoic acid	1.10988e+06	1.30939e+06	1.3689e+06	1.2365e+06	1.14676e+06	1.13885e+06	167639	591766	981784	852801	875235	233516
5E-undecenoic acid	240122	117380	135665	0	70749.1	57174.9	118601	124984	170180	31677.3	46102.3	33450.5
2-oxo capric acid	852541	609543	785291	551159	321961	234587	583889	300375	474835	279392	240883	226583
3S-hydroxy-decanoic acid	109508	355952	143879	246362	122882	119807	80357.8	0	36514.8	22836.6	7422.28	7465.09
trans-dodec-3-enoic acid	415006	239237	185737	220953	369334	196519	164686	89981.8	73804.3	141259	86599.6	39932.3
(S)-dihydrolipoic acid	8.62757e+06	6.58993e+06	4.30958e+06	7.805e+06	4.28422e+06	5.366e+06	3.71688e+06	1.79037e+06	2.81198e+06	3.12724e+06	1.70854e+06	3.49337e+06
Pantheric Acid C	600912	294362	533055	439622	699923	682697	513155	207684	195474	183636	59020.6	124767
12-amino-dodecanoic acid	156746	77878.5	74662.2	128591	123858	124564	70391.5	83945.8	61874.3	42303.4	25824.5	5630.9
6Z,8Z-tetradecadienoic acid	467176	613859	254915	172028	212574	259954	204967	154824	67630.4	98383.8	88651.8	110625
Butanal	208482	140568	85509	82934.6	64050.6	104341	78298.1	31594.4	43711.7	35891.7	15684.1	52014.2
4E,6E,10Z-Hexadecatrien-1-ol	172381	143699	102744	144845	104629	188443	84890.6	8546.17	32593.6	41364.4	22964.5	37446
Farnesylic acid	208746	256215	94044.5	191661	133872	53316.8	119936	45981.4	43388.7	37971.6	1612.92	5299.43
Malonylcarnitine	278412	275180	307568	275558	336861	295139	184255	103334	72183.6	111317	113841	79684.3
trans-3-palmitoleic acid	1.28947e+06	1.93461e+06	1.12689e+06	630464	901895	473428	920134	808641	1.01205e+06	964559	1.63951e+06	1.2065e+06
cis-9-palmitoleic acid	176736	78040.4	211268	177522	117593	98324.6	55767.3	65182.1	61050.5	52418	55794.6	65014.6
3R-hydroxy-pentadecanoic acid	292299	359790	193138	115266	149632	101800	180711	80848.7	41797	40121.7	75507.3	76299.2
11E,14E-Octadecadienal	241276	220556	322125	1.09147e+06	347247	479808	495492	199203	332764	95108.9	169709	0
9E-heptadecenoic acid	871068	671588	734792	665593	890394	611314	620406	525097	552746	417647	539956	165693
11-hydroxy palmitic acid	217728	135244	176795	179036	264751	144539	93521.9	62437.8	122926	72201	99937.3	63809.7
Stearolic acid	47082.6	64230.5	135319	59070	52337.4	81529.3	6477.99	6058.92	17699.1	0	27117.5	4328.17
14S-HpDHA	56619.5	91561	29727.1	86176.6	64422	21969.8	11448.2	9334.75	7371.93	2281.71	11758.3	0
PGG2	233352	132368	210565	207304	204482	142876	89049.2	106840	31817.5	114291	86761.2	70437.6
LTB4	199269	130699	125462	82876.3	82888	78973.7	159620	172870	164265	60117.2	42736.9	57755.4
PA(0:0/18:2(9Z,12Z))	105605	95368	89833.5	62611.6	59065.6	37586.7	61858.6	41093.5	1505.63	9315.03	15567	0
PE(12:0/14:0)	34232.7	82861.1	78949.3	41918	58345	87150.2	7108.1	13654.8	16828.2	22567.9	28698.9	5483.69
N-butanoyl-l-homoserine lactone	305485	421078	407273	215939	309026	341770	229739	151802	102268	78633.9	174199	87088.4
12-tridecenoic acid	524697	258352	156618	220306	184211	106511	68041.8	12855.2	118645	42630.7	7914.56	63471.2
Butane	1.06811e+06	1.44989e+06	1.87475e+06	1.23195e+06	1.29496e+06	1.88276e+06	398972	623582	554436	653782	193895	575402
didehydroprecholecalciferol	369250	1.57276e+06	1.0141e+06	507271	1.25715e+06	412862	265776	270841	61580.1	180583	195444	288360
2methyl-3-ketovaleric acid	67387.2	15368.4	0	114134	102199	190372	43765.3	8674.02	23803.3	156167	91757.9	117230
(S)-3-hydroxyoctanoic acid	213311	238121	299917	261529	207150	305323	162333	99290.2	0	188164	38260.8	76178.9
(S)-3-hydroxyhexanoic acid	158820	477577	186732	242474	200764	171652	61594.7	125578	103785	106505	81038.6	106474
Dodecanenitrile	215250	188934	172653	124141	219900	195300	101651	120806	87528.4	93792.7	102924	98310.1
Decanoic acid	212791	303220	128797	420489	163228	189024	123410	62542.3	48872.7	52274.6	89839.9	102751
diamino-pimelic acid	233887	207920	383465	181509	259433	251338	150300	10890.8	33056.8	66133.5	21898.6	23539.3
2R-hydroxylauric acid	313570	475452	484717	350786	403463	476947	75976.7	36093.3	23004.6	39211	17394.3	40367.1
2S-hydroxylauric acid	267932	202039	130571	257097	137530	167443	76155.3	87362.4	9315.39	78128.8	36127.1	66068.8
9,9-dimethoxy-nonanoic acid	181982	225744	105968	133475	213629	180622	80131.9	14405.3	45677.3	64410.8	35888.4	77303.3
alpha-tocopherol	167967	151763	182487	165009	157740	250253	102604	125641	67699.1	96392.9	116461	81078.2
Vitamin K	48670.6	28056.2	58534.5	45046.5	31320.7	82714.8	18219.4	2667.1	6350.06	5305.28	9835.8	9752.75
3-hydroxy-suberic acid	120964	62565.2	102103	0	0	55339.5	60197.7	59325.3	49391.4	47849.3	0	51113.5
Stearic acid	481166	385805	468005	228270	200592	228270	295334	287124	227033	102978	150337	103448
octane	119969	40930.4	80281.2	0	8823.8	16681.9	0	0	0	37803.9	0	13194.1
Valeric acid	209319	295216	194649	121003	72055.5	123869	34615.8	95592.1	48475.3	103448	106719	74099.3
Acetoacetic acid	122363	92057.5	112486	27574.5	30751.5	65528.6	79371.9	72293.6	58906.5	52339.9	58935.1	47829.5
5-HPETE	484004	420843	560085	351974	408490	313278	185879	176559	162042	129193	109406	142816
2E,4Z,7-octatrienal	161787	189429	132270	200592	200241	123997	160436	119816	120060	80385.5	57682.2	50315.1
(R)-2,3-Dihydroxy-isovalerate	464610	285661	768539	133044	283328	335536	122851	28568.1	95804.2	187829	136777	41083.9
decadiynoic acid	262284	122584	238022	94029.3	42512.2	52333.2	43470.6	43529.6	40485.6	130469	77071.8	80726.9
1,8-octanedioic acid	226013	251899	212253	216288	119901	210079	170239	136682	43491	54612.3	61158	10821.3
3S-aminodecanoic acid	327105	235363	262495	218558	297343	115173	192302	159302	72433	105975	64304	20705.5
Acetylcarnitine	375647	259464	296781	97894.3	114141	127095	64614.9	233819	100652	90762.5	77492.2	22796.1
2-dodecenoic acid	407562	454775	542122	507566	708381	724553	581103	223406	231708	181898	43723.8	126642
D-carnitine	326716	131821	250431	184973	195124	275477	139275	92068	53110.1	34634.3	10941.2	90603.3
5Z,8Z-tetradecadienoic acid	299220	144387	148311	131909	123644	84555.7	110730	93163	109856	97411.9	81004.6	67964.9
hexenedioylcarnitine	197993	128345	171711	47879.1	98616	52598.8	81224.8	28716.2	9437.92	27081.5	47746.7	18041.5
LTA4	110855	162899	116925	38526.9	26851	23869.6	41247.3	45999.9	57551.6	6367.7	7420.99	7214.05
17R-HpDHA	97160.3	150176	51680.9	59607.3	32777.6	40258.7	20421.4	27235	9575.43	32837.1	5682.52	18534.9
16(R)-HETE	165456	209691	160059	43961.9	41977.3	43961.9	52222.8	47056	95427.1	271638	222778	215070
PA(20:3(8Z,11Z,14Z)/0:0)	19700.9	43783.3	52806.4	0	31074.4	29523.9	0	0	0	0	0	0
PGF2A	2899.38	0	0	4618.43	20661.4	24154.6	10802.9	49791.7	36483.8	8164.03	1763.33	8164.03
5-heptenal	123596	234571	232385	115179	64276.3	93965.3	61330.8	68400.2	41414.2	88068.4	41327.2	51187.2
3-pentenoic acid	711055	608561	537050	469330	301310	376694	430235	300772	431334	145909	135572	302748
oct-1-en-3-ol	334015	340262	473757	234813	179789	119096	133632	118906	57580.5	118801	160496	27472.6
2Z-octenoic acid	264622	183712	260640	219044	116472	119268	86145	126166	122419	98572.1	77994.6	70296.6
2-amino-heptanoic acid	741824	893376	1.62602e+06	526079	910661	431246	691360	586565	521525	417991	372378	274731
2,4,7-Decatrienoic acid	541910	517611	451845	171895	296897	137731	151446	85576.8	134665	136553	33179.6	170137
Nonyl acetate	617305	303689	223140	130796	237223	116974	250439	153674	85386.2	59175	82346.6	56124.6
(S)-9-Hydroxy-10-undecenoic acid	280947	188951	126472	218428	51065	211543	136689	50094.1	43769.1	38305.2	27393.2	12174.6
2-methoxydecanoic acid	419978	209384	306561	164038	126628	151635	0	75652.6	163070	122527	106258	28085.4
Palmitoleic acid	222575	60375.2	205952	110881	162857	70600.4	45576	61732.3	67229.3	6086.46	23121.9	21676
2R-aminotridecanoic acid	161459	87251.4	134720	180466	259166	265057	258243	60107.3	82735.9	66080.6	18498.2	13023.3
12-methyl-tridecanoic acid	132316	153185	39675.4	65216.7	103927	140345	45006.8	44417.9	17910	15610.2	7367.93	9229.84
Hypusine	191994	154756	156419	81154.4	55008.3	78360.9	74726.3	8175.95	0	61995.8	12638.5	4544.96
Palmitaldehyde	407167	278695	168882	150833	138108	98954.3	107088	85712.4	58936.3	27384.6	133224	65604.5
2-pentadecenoic acid	336299	275348	237467	495694	284606	154048	189216	228342	124522	73403.3	83010.9	102658
alpha-hydroxy myristic acid	153049	188581	154968	129162	119291	83615.9	170746	75235.7	44372.5	27985.7	20592.8	9803.05
Valerylcarnitine	257605	207393	198140	123791	124277	125885	208104	34677.6	50154.7	29361.3	15442.9	5262.1
cis-3-palmitoleic acid	1.07481e+06	815840	839266	1.1954e+06	1.16906e+06	969790	1.05835e+06	774686	843624	532569	648735	520014
(2E)-octenoylcarnitine	197402	123229	141975	80971.8	65799.7	38902.7	153384	63067.3	38324	19472	6974.44	20832.7
Sphingosine	158998	108787	53636.4	28027.8	35233	70056.5	43347	47749.5	14586.1	3980.6	2893.92	25852.1
N-palmitoyl GABA	329181	245533	284475	244505	263224	213581	238401	265457	204601	180111	180852	176196
N-linolenoyl glutamic acid	341485	359161	346593	164201	46106.2	162994	116680	281115	308110	200971	175177	292307
(S)-Methylmalonic acid semialdehyde	244279	87827.2	196961	120963	52793.3	113899	39960.5	18268.4	57981.9	27154.1	11862	52510.8
11,18-di-HEPE	277402	104269	245324	180636	135268	94606.2	154974	70163.6	69115.4	50595.5	53465.1	51195.5
TG(20:2(11Z,14Z)/20:2(11Z,14Z)/20:2(11Z,14Z))	405082	430313	328685	424992	458768	336410	233036	190130	214911	122153	152389	141771
1-Deoxy-D-glucitol	255267	571761	430180	394811	600649	436096	295056	61349.1	172678	15015.5	99231.5	83281.4
2E,4E,6Z-Decatrienoic acid	476221	173461	335581	157716	127882	146046	90795.2	66444.5	20356.6	158735	69980.8	49057.3
2,5-undecadienal	242186	196312	248139	161210	194861	84026.5	54865.9	46158.5	96440.1	106436	53081	98337.7
1-Deoxy-L-glucitol	159818	138490	77207.8	223466	295695	107976	83544.4	61360.3	42690.5	68929.3	50654.4	33061.3
9-hydroxy pelargonic acid	508933	449861	613018	341708	157363	130402	213043	113231	101988	76626.1	133397	43144.4
isopropyl-malic acid	280350	224845	167862	9291.03	147097	72782.7	83701.7	89466.3	119937	0	73556.2	51514.4
1-Hexylglycerol	210611	168382	348147	187207	174131	74951.5	101353	29366.6	40122.2	34132.1	47875.2	25787.5
Montiporic acid	102472	77122.2	86019.7	53592.1	100715	37349.1	45270.4	1982.78	10181.2	9930.76	6932.64	9281.3
11,13-hexadecadienal	517499	275635	237654	236021	163836	310896	197598	141082	90568.1	142031	69212	100957
trans-9-palmitoleic acid	245978	116517	168490	72158.9	137285	139494	83134.2	65645.9	30561.3	68133.7	43229.7	19647.2
?-9(10)-EpODE	102938	127486	87071.8	124591	102548	48503.1	83702.1	27997.8	32130.2	38522.4	7881.81	4974.61
4-keto stearic acid	258489	245590	157526	111018	91839.8	118301	152388	28705.8	52699.6	32662.7	26010.3	60378.7
PGA2 1,15-lactone	102232	161259	149076	47819.4	48307.8	85431.6	86397.8	0	36419.8	6337.21	18070.3	34933.7
Eicosanedioic acid	168544	352315	269850	408937	319359	228569	142789	94733	128847	97481.5	153040	223309
N-palmitoyl methionine	141813	82794.1	126374	80644.1	83044.7	94888.6	85953.9	16952.4	19911.5	5506.17	9473.36	11782
nonacosane	34947.7	100310	60145.2	89619.6	76953.3	89049.8	2.74073e+07	149551	112753	68693.5	44627.5	23233
Oxalacetic acid	300193	359608	350135	196158	186199	149247	217758	211793	184697	65009.2	60989.2	66919.1
16:4(4Z,7Z,10Z,13Z)	22647.9	0	23877.6	278349	192982	296530	145712	87983.4	0	29733.8	149865	32251.5
12(S)-HETE	101143	26010.1	72250.5	45465.7	13116	18300.8	24431.3	24531.3	204827	5730.94	6796.09	7274.27
cis-dodec-3-enoic acid	0	49352.2	0	0	33262.7	31235.4	123101	271450	122862	123838	111532	45398.6
dinor-PGE1	81063.1	59516.8	56687.2	65530.9	44115.6	14820.6	0	18224.2	0	3584.54	0	6337.86
1-Decene	251034	501085	257366	195471	211752	208793	237766	0	87858.1	175394	0	51026.5
ETrE(5Z, 8Z, 11Z)	89908.4	64333.4	101288	49339.5	20854.4	26397.9	52712.7	4150.8	0	3253.85	0	15754
3-decenal	17932.8	0	0	79422.2	165088	248008	38914.6	152089	83961.2	63053.2	60864.6	0
3E,5Z,7E-Decatrienoic acid	467931	408766	341715	0	0	91902.4	380028	376713	169264	186811	0	217496
PC(20:2(11Z,14Z)/0:0)	12710.8	28267.1	19201.1	9489.46	19755.9	463.201	0	6467.54	1220.36	0	267.113	0
Heptadienal	1.32101e+06	785907	881220	823588	695935	464035	621227	371168	314635	310158	267652	596624
2-Amino-3-methylbutanoic acid	3.3332e+06	3.27091e+06	3.20738e+06	1.90099e+06	3.97723e+06	2.14369e+06	3.06096e+06	376391	176853	216640	142584	130496
6-nonynoic acid	318430	208205	446050	226693	163247	307432	190488	95077.1	50155.4	66264.2	99668.8	56365.9
2,4-decadiynoic acid	197748	274809	127120	327005	281026	166627	132025	36984.3	59416.4	88000.6	105970	11624.5
2,3-decadienoic acid	126631	94936.7	142851	64214.4	163126	81148.9	69359.6	69945.2	55351.7	44108.5	33724.1	59063.2
8S-hydroxy-2-Decene-4,6-diynoic acid	370064	227348	310936	338009	350883	395750	184345	172422	184560	117395	286666	150373
9Z,11-Dodecadienal	305163	588094	239298	280795	168913	299680	154020	240555	141209	150584	140860	92200.2
2-Propenyl octanoate	266039	218013	178238	210535	111153	207983	132940	16906.8	24521.5	44496.2	49920.3	69367.2
3-hydroxy-decanoic acid	1.22607e+06	653083	770475	733171	753186	413045	309980	471697	317067	242841	372778	356394
3S-hydroxy-dodecanoic acid	198195	194049	166187	175964	198927	105702	78558.1	69754.2	105834	25430.4	16793.2	102380
2,4-pentadecadienal	1.18903e+06	1.53986e+06	1.94621e+06	809918	2.06436e+06	927296	803194	1.01402e+06	497625	482541	558531	495509
8Z-tetradecenoic acid	321482	172928	239698	138652	184801	60378.5	116295	101231	11215	34470.3	27043	33891
2E-dodecenedioic acid	141522	231626	113919	126607	66515	140595	113653	49309.1	9999.1	41628.5	54901.6	29317.8
Isopalmitic acid	505464	338613	237310	282378	222759	127524	214628	106904	124026	143090	84421	55731.6
PGA1	212954	235931	233697	165598	127450	50844.8	57185.1	59194.6	5413.84	29677.7	45436.2	28982.5
O-sebacoylcarnitine	329296	252924	516385	249654	122650	165836	224409	318163	228856	146430	141302	152689
17-phenyl-heptadecanoic acid	443558	134258	218472	151896	211031	179683	86472.6	91476.5	0	52776.9	143516	120038
PGH2	114708	120137	117757	112022	117731	102962	17354.6	23745.2	15059	29022.4	30658.2	33927.8
15-keto-PGF2?	1.4647e+06	1.04563e+06	1.43877e+06	925329	782479	480852	439875	439875	424907	419974	476479	304762
N-stearoyl alanine	570529	812798	654418	617527	623523	514990	567730	207828	349586	415957	79148.3	352225
PE(0:0/18:2(9Z,12Z))	74240.1	81861.6	15078.9	26770.3	21713.5	14125.3	7345.4	17114.1	11644.7	5167.4	10367.5	1441.76
Allyl acetic acid	402822	285677	331547	319336	315894	195752	77084.5	139200	202114	86069.7	149744	147217
TG(22:1(11Z)/22:1(11Z)/22:1(11Z))	486341	441696	384261	254609	330546	357857	162406	168614	158604	132877	147701	112498
1,5E-Octadien-3-ol	349000	219425	196931	234760	155257	189956	118212	113260	116347	36882.4	164447	113557
Valproic acid	386842	134656	601170	96925.1	82693.9	142145	216519	123806	129598	79810.9	92557.2	21243
Hexyl acetate	795383	851248	995499	856481	505646	1.13513e+06	714907	201498	207498	295585	126893	59471.6
2E,4Z,6Z,8Z-Decatetraenedioic acid	372230	432450	663349	322832	395548	229808	240396	115668	340559	166033	200487	107138
3,10-dihydroxydecanoic acid	325569	258489	281877	96256.9	267941	198871	176957	117133	95075.2	81503	79271.3	99408.4
5S-HETE di-endoperoxide	187974	133812	59808.4	150474	127564	126846	56730.9	34127.5	101345	50537.4	53941.2	30085.9
28-Isofucostanol	115947	148826	148832	52771	59588.3	116211	109431	56841.9	11592.4	0	32353.7	14299.7
3-hydroxybutyric acid	792759	507483	392408	408036	682980	338622	427373	277267	192108	68892.8	114037	190684
2S-amino-hexanoic acid	711109	355894	471485	389770	644231	811182	521662	139919	87760.6	64959.1	57169	57490.8
Iminoaspartic acid	119431	218828	122908	547497	539025	496582	233683	107259	271890	292016	124111	333858
PIM1(19:1(9Z)/18:0)	522082	1.17698e+06	563348	166960	165816	176957	333585	284517	234833	156587	275650	347260
PIM1(19:0/18:0)	176904	200080	219491	239621	195535	213243	70769.4	190773	96999	139421	25996	84614.7
2Z,6Z-decadienoic acid	480312	428397	379791	175549	222196	191324	230284	88690.7	94878.2	117376	99823.1	73084.5
5-Decenoic acid	222202	127825	218034	196209	253411	256562	141113	130478	77709.2	112443	108521	60811.5
Isodecenoic acid	136160	132843	194096	153582	152842	101390	102346	105380	127438	64056.6	91407.1	92743.7
Butyrylcholine	399892	161598	316765	279614	228172	143880	146172	153678	64150.9	36747.4	109082	91351.8
(3S)-3-isopropenyl-6-oxoheptanoic acid	309745	141487	75570	80879.8	139306	76815	62849.3	100148	64657.5	51036.5	62625.8	16451.8
diketo-gulonic acid	7.947e+06	7.74051e+06	9.26843e+06	1.0231e+07	9.00248e+06	9.0325e+06	9.57185e+06	9.07137e+06	9.65089e+06	5.47377e+06	6.54643e+06	6.12032e+06
6Z-dodecenoic acid	458544	438936	409628	485602	401330	261323	414458	112207	120725	95549.5	58144.9	95517.8
2-methoxy-decanoic acid	167106	225123	183191	78813.8	87230.3	151483	154554	63380.5	16705.1	36424.3	63970.5	18873.5
11-hydroxy-undecanoic acid	247665	273467	258742	210644	119674	103157	29874.3	110110	4232.9	18837.9	150385	42698.4
8-tridecynoic acid	638652	480074	520581	475235	379351	377098	233020	289492	274948	169190	411306	415769
Propionylcarnitine	251540	373439	235045	128350	129543	75245.7	169853	58936.3	23447	51761.4	61247	27151.4
5,7,9,11,13-tetradecapentaenoic acid	246553	222569	253624	217015	285628	120473	137089	50003	68007.3	98774.5	65906.1	40465.5
12-tetradecynoic acid	229484	230567	215941	156636	104342	172868	213450	81599.9	99188.1	75630	104956	43583.5
11-Hexadecynal	345557	325650	299983	312019	689993	355625	346882	131067	146790	69915	76814.2	54262.4
5-oxo-6E,8Z-tetradecadienoic acid	376163	257133	257585	177803	88787.7	25323.8	74549.1	109091	106091	47057.9	37335.2	42873.5
?-Licanic acid	259079	119718	61788.5	71056.8	71089.1	18562.1	76305.3	14118.8	10930.9	5257.02	6624.82	7180.2
3-hydroxy-octanedioic acid	165938	26650.5	14756.4	128119	62763.8	58199.8	0	0	0	36369.4	0	0
20:2(5Z,9Z)(11Me,15Me,19Me)	92965	89904.8	207255	160956	261262	270528	16439.3	106746	33916.3	74001.7	62344.2	1232.28
6-heptynoic acid	431158	470878	376617	640330	212711	428057	156073	294801	285469	136944	112825	190083
