# Supplementary material for: NAT10: An RNA cytidine transferase regulates fatty acid metabolism in cancer cells
Source: Clin Transl Med. 2022 Sep 23;12(9):e1045. doi: 10.1002/ctm2.1045 (PMC9505754; doi:10.1002/ctm2.1045)
Supplement: Supplementary file 5 — Table S4 [file CTM2-12-e1045-s005.xlsx]

## Sheet: Sheet1
Primers	Sequences
NAT10-F	GTCAGCACCACTGCTGAGAA
NAT10-R	AAGGGGCAGCCTGAGACTAT
ELOVL6-F	CCATCCAATGGATGCAGGAAAAC
ELOVL6-R	CCAGAGCACTAATGGCTTCCTC
ACSL1-F	ATCAGGCTGCTCATGGATGACC
ACSL1-R	AGTCCAAGAGCCATCGCTTCAG
ACSL3-F	CTGTTGATGGAAAGCCACCG
ACSL3-R	GGTTTTCCATGCTGGCCTTG
ACSL4-F	AAAAAGGTCAAGGCCCTGCT
ACSL4-R	CTGTCCCAGCACCACATGAT
ACAT1-F	CCAGCCACTAAGCTTGGTTCCA
ACAT1-R	GTAGGAGCTTGTCCTTCACCTC
SCD-F	CCTGGTTTCACTTGGAGCTGTG
SCD-F	TGTGGTGAAGTTGATGTGCCAGC
ACADM-F	GCGTTCGGGGAGTATGTCAA
ACADM-R	GGTTCACGTTGTCGATTGGC
HSD17B12-F	CTCCTGGATTCATTCACTCGCT
HSD17B12-R	AGTACGAAATACGCAGGGCT
ACADSB-F	ATCGTGATACTCCGGGCCT
ACADSB-R	CGAATGTTAACGGGCAGGTG
RPLP0-F	TGGTCATCCAGCAGGTGTTCGA
RPLP0-R	ACAGACACTGGCAACATTGCGG
DGAT1_F	GCTTCAGCAACTACCGTGGCAT
DGAT1_R	CCTTCAGGAACAGAGAAACCACC
DGAT2_F	ATCGTCAGTGCCAGAAGCTGCT
DGAT2_R	TCCTGCTCCTTCTCAGTGTCTG
AGPAT1_F	CGAGAAACCACAATGGCTCCATG
AGPAT1_R	AAGCGACGCTCCTTCTTGCAGT
GPAT1_F	GCTTCAGCAACTACCGTGGCAT
GPAT1_R	CCTTCAGGAACAGAGAAACCACC
GPAT2_F	ATCGTCAGTGCCAGAAGCTGCT
GPAT2_R	TCCTGCTCCTTCTCAGTGTCTG
GPAT4_F	GCCAGCCATTTTTGGAGTCTCC
GPAT4_R	CTCGCTCCATTCTCAAGGTAGC
CHREBP_F	GCGTTTTGACCAGATGCGAGAC
CHREBP_R	CGTTGAAGGACTCAAACAGAGGC
SREBP1_F	ACTTCTGGAGGCATCGCAAGCA
SREBP1_R	AGGTTCCAGAGGAGGCTACAAG
SREBP2_F	CTCCATTGACTCTGAGCCAGGA
SREBP2_R	GAATCCGTGAGCGGTCTACCAT
LXRA_F	TGGACACCTACATGCGTCGCAA
LXRA_R	CAAGGATGTGGCATGAGCCTGT
LXRB_F	CTTCGCTAAGCAAGTGCCTGGT
LXRB_R	CACTCTGTCTCGTGGTTGTAGC
FASN_F	TTCTACGGCTCCACGCTCTTCC
FASN_R	GAAGAGTCTTCGTCAGCCAGGA
GAPDH-F	GTCTCCTCTGACTTCAACAGCG
GAPDH-R	ACCACCCTGTTGCTGTAGCCAA
