# Supplementary material for: NAT10: An RNA cytidine transferase regulates fatty acid metabolism in cancer cells
Source: Clin Transl Med. 2022 Sep 23;12(9):e1045. doi: 10.1002/ctm2.1045 (PMC9505754; doi:10.1002/ctm2.1045)
Supplement: Supplementary file 6 — Table S5 [file CTM2-12-e1045-s003.xlsx]

## Sheet: Sheet1
Primers	Sequences
ELOVL6-rip-F	TCTTACTATGCCTTGCGGGC
ELOVL6-rip-R	CTGCATCCAGCAGAAGACCA
ACSL1-rip-F	CTGTCTTCCCCGTGGTTC
ACSL1-rip-R	TCTGTCTGTCCGTATCCTTC
ACSL3-rip-F	CTGTTGATGGAAAGCCACCG
ACSL3-rip-R	GGTTTTCCATGCTGGCCTTG
ACSL4-rip-F	AAAAAGGTCAAGGCCCTGCT
ACSL4-rip-R	CTGTCCCAGCACCACATGAT
ACAT1-rip-F	CCAGCCACTAAGCTTGGTTCCA
ACAT1-rip-R	GTAGGAGCTTGTCCTTCACCTC
SCD-rip-F	CTACTCTGCCAGTGAGTACCG
SCD-rip-R	CGGCCTTGGAGACTTTCTTC
ACADM-rip-F	AGAACCTGGAGCAGGCTCTGAT
ACADM-rip-R	GGATCTGGATCAGAACGTGCCA
HSD17B12-rip-F	CTCCTGGATTCATTCACTCGCT
HSD17B12-rip-R	AGTACGAAATACGCAGGGCT
ACADSB-rip-F	ATCGTGATACTCCGGGCCT
ACADSB-rip-R	CGAATGTTAACGGGCAGGTG
